# Supplementary material for: The true costs of participatory sanitation: Evidence from community-led total sanitation studies in Ghana and Ethiopia
Source: Sci Total Environ. 2017 Dec 1;601-602:1075–83. doi: 10.1016/j.scitotenv.2017.05.279 (PMC5536257; doi:10.1016/j.scitotenv.2017.05.279)
Supplement: Supplementary file 2 — Supplementary data and analysis - Ghana. [file mmc2.xlsx]

## Sheet: Costs summary
Region	Treatment	Management	Training	Facilitation	Program cost	Local actors	Community activity	Hired labor	Hardware	Local investment	Notes		Approach	Region	Census data
Central	Control	8796.66	1198.89	28573.1	38568.6	314.46	1501.94	1095.86	4318.68	7230.95	9 villages				Villages	HHs	NLs trained
Central	Pilot	9525.47	38426.9	32280.9	80233.3	1524.61	3660.55	1835.27	23500.7	30521.1	9 villages		Conventional	Central	9	1463	0
Upper West	Control	9308.29	927.639	18270.1	28506.1	372.045	1452.23	2191.33	1281.55	5297.15	10 villages			Upper West	10	808	0
Upper West	Pilot	10037.1	62874	23209.4	96120.5	1998.03	2028.27	3859.39	2452.05	10337.7	10 villages			Volta	10	1172	0
Volta	Control	8853.29	1949.32	26584.5	37387.1	555.155	2892.51	3844.72	7500.71	14793.1	10 villages		+ NL training	Central	9	1495	72
Volta	Pilot	9582.1	54626.9	29561.9	93770.9	2029.58	3296.63	9115.5	18765	33206.7	10 villages			Upper West	10	540	78
Central	Control	977.407	133.21	3174.78	4285.4	34.94	166.883	121.763	479.853	803.439	per village			Volta	10	1277	80
Central	Pilot	1058.39	4269.66	3586.76	8914.81	169.401	406.728	203.919	2611.19	3391.24	per village
Upper West	Control	930.829	92.7639	1827.01	2850.61	37.2045	145.223	219.133	128.155	529.715	per village
Upper West	Pilot	1003.71	6287.4	2320.94	9612.05	199.803	202.827	385.939	245.205	1033.77	per village
Volta	Control	885.329	194.932	2658.45	3738.71	55.5155	289.251	384.472	750.071	1479.31	per village
Volta	Pilot	958.21	5462.69	2956.19	9377.09	202.958	329.663	911.55	1876.5	3320.67	per village
All	Control	26958.3	4075.85	73427.6	104462	1241.66	5846.68	7131.91	13100.9	27321.2	29 villages
All	Pilot	29144.7	155928	85052.1	270125	5552.21	8985.45	14810.2	44717.7	74065.6	29 villages
All	Both	56102.9	160004	158480	374586	6793.87	14832.1	21942.1	57818.7	101387	58 villages
All	Control	929.595	140.547	2531.99	3602.13	42.8159	201.609	245.928	451.757	942.11	per village
All	Pilot	1004.99	5376.82	2932.83	9314.64	191.456	309.843	510.695	1541.99	2553.98	per village
All	Both	967.292	2758.68	2732.41	6458.39	117.136	255.726	378.312	996.874	1748.05	per village
All	Control	7.82987	1.18381	21.3266	30.3403	0.360633	1.69813	2.07142	3.80509	7.93529	per household
All	Pilot	8.79972	47.0797	25.68	81.5594	1.67639	2.713	4.47167	13.5017	22.3628	per household
All	Both	8.30539	23.6867	23.4611	55.4532	1.00575	2.19573	3.24827	8.55939	15.0091	per household
	Base case	8.30539	23.6867	23.4611	55.4532	1.00575	2.19573	3.24827	8.55939	15.0091	average cost per household targeted, with all multipliers set to 1
	Change	0	0	0	0	0	0	0	0	0	change in cost per household targeted when multipliers changed
	% change	0	0	0	0	0	0	0	0	0	percent change from base case when multipliers changed
	Included	paid time, LNGO other (e.g. office costs), Plan other costs	paid time, NL+govt transport, venue, accomodation, meals, miscellaneous, govt time (paid), trainer travel time, Plan transport	paid time, travel time, LNGO transport, govt contracts, Plan transport, per-diems		govt travel time, govt visit time, NL travel time, NL training time, NL visit time	unpaid labor, time in visits, NL led mtgs and visits	purchased labor	purchased hardware
	Type	financial	financial	financial		economic	economic	financial	financial

## Sheet: Time summary
Category	Region	Treatment	Plan	LNGO	Govt	NLs	Community + purchased labor	Units
Management	Central	Control	609.8	343.864				Total hours
Management	Central	Pilot	705.694	343.864				Total hours
Management	Upper West	Control	609.8	343.864				Total hours
Management	Upper West	Pilot	705.694	343.864				Total hours
Management	Volta	Control	609.8	343.864				Total hours
Management	Volta	Pilot	705.694	343.864				Total hours
Training	Central	Control	18.75	15	22.5	161.25		Total hours
Training	Central	Pilot	295	52.1667	292.5	4573.33		Total hours
Training	Upper West	Control	8.25	16.5	19.25	121		Total hours
Training	Upper West	Pilot	450.75	178	454.25	5729.67		Total hours
Training	Volta	Control	12	20	44	152		Total hours
Training	Volta	Pilot	356	60	407	5479		Total hours
Facilitation	Central	Control	170.767	617.117	144	211.373		Total hours
Facilitation	Central	Pilot	240.067	608.85	180	993.829		Total hours
Facilitation	Upper West	Control	99.4167	304.433	80	615.306		Total hours
Facilitation	Upper West	Pilot	120.633	331.5	166.867	1441.6		Total hours
Facilitation	Volta	Control	177.167	983.75	80	1316.33		Total hours
Facilitation	Volta	Pilot	256.9	1100.85	120	2400.66		Total hours
Travel	Central	Control	125.25	391.875	54.5	43		Total hours
Travel	Central	Pilot	143.25	414.875	104.5	417		Total hours
Travel	Upper West	Control	154.833	420.333	59.3333	88		Total hours
Travel	Upper West	Pilot	154.833	446.667	121.333	1240		Total hours
Travel	Volta	Control	85.75	427.75	49.375	38		Total hours
Travel	Volta	Pilot	101.75	449	91.875	337		Total hours
Community activity	Central	Control					7997.55	Total hours
Community activity	Central	Pilot					19491.7	Total hours
Community activity	Upper West	Control					7732.81	Total hours
Community activity	Upper West	Pilot					10800.1	Total hours
Community activity	Volta	Control					15402	Total hours
Community activity	Volta	Pilot					17553.9	Total hours
Paid labor time	Central	Control					1095.86	Total hours
Paid labor time	Central	Pilot					1835.27	Total hours
Paid labor time	Upper West	Control					4382.66	Total hours
Paid labor time	Upper West	Pilot					7718.79	Total hours
Paid labor time	Volta	Control					3844.72	Total hours
Paid labor time	Volta	Pilot					9115.5	Total hours

## Sheet: Unit-costs
UNIT COSTS
Item	Cost	Base case	Multiplier	Unit	Notes
Other management	2.56918			/hour
Plan mgr	8.3391			/hour
Plan cdr	3.5631			/hour
Govt	3.125	3.125	1	/hour
Minimum wage	6			day
value-wage ratio	0.5			Value-of-time / minimum-wage
NL	0.1878	0.1878	1	/hour
Community	0.1878			/hour
LNGO Central	9.74583			/hour	Facilitation
LNGO Upper West	8.85514			/hour	Facilitation
LNGO Volta	6.01188			/hour	Facilitation
Chief and elders	0.1878			/hour
Laborer, Central	1			/hour
Laborer, Upper West	0.5			/hour
Laborer, Volta	1			/hour
Transport - Plan car	24.0058			/hour
Transport - Plan motorcycle	9.94367			/hour
Transport - LNGO Central	121.154			/hour
Transport - LNGO Upper West	64.6545			/hour
Transport - LNGO Volta	102.926			/hour
ODF verification - Central - both groups	7760.32			/contract
Monitoring - Central - pilot	3384.27			/contract
Monitoring - Upper West - pilot	3874.4			/contract
ODF verification - Upper West - both groups	2227.62			/contract
Monitoring - Volta - pilot	1880.15			/contract
ODF verification - Volta - both groups	7424.97			/contract
ODF verification - Central - both groups	26.9456			/hour
Monitoring - Central - pilot	94.0075			/hour
Monitoring - Upper West - pilot	99.6844			/hour
ODF verification - Upper West - both groups	10.7097			/hour
Monitoring - Volta - pilot	47.0037			/hour
ODF verification - Volta - both groups	46.4061			/hour
LNGO - Central - Manager	155.039			/treatment group-month	Management
LNGO - Central - Other management	228.682			/treatment group-month	Management
LNGO - Upper West - Manager	206.718			/treatment group-month	Management
LNGO - Upper West - Other management	219.638			/treatment group-month	Management
LNGO - Volta - Manager	206.718			/treatment group-month	Management
LNGO - Volta - Other management	181.722			/treatment group-month	Management
Meal per-diem	35			Ghana cedis
EXCHANGE RATES
Month	Rate	Units
2012-10-01	1.90379	GHS / USD exchange rate
2012-11-01	1.88349	GHS / USD exchange rate
2012-12-01	1.89299	GHS / USD exchange rate
2013-01-01	1.90849	GHS / USD exchange rate
2013-02-01	1.90529	GHS / USD exchange rate
2013-03-01	1.91729	GHS / USD exchange rate
2013-04-01	1.935	GHS / USD exchange rate
2013-05-01	1.9745	GHS / USD exchange rate
2013-06-01	1.9968	GHS / USD exchange rate
2013-07-01	2.022	GHS / USD exchange rate
2013-08-01	2.0675	GHS / USD exchange rate
2013-09-01	2.12749	GHS / USD exchange rate
2013-10-01	2.165	GHS / USD exchange rate
2013-11-01	2.20999	GHS / USD exchange rate
2013-12-01	2.2625	GHS / USD exchange rate
2014-01-01	2.3225	GHS / USD exchange rate
2014-02-01	2.37249	GHS / USD exchange rate
2014-03-01	2.5725	GHS / USD exchange rate
2014-04-01	2.6775	GHS / USD exchange rate
2014-05-01	2.83	GHS / USD exchange rate
CAR COSTS
Description	Value	Base case	Multiplier	Unit	Notes
Assumptions
Annual mileage	10000	10000	1	miles/yr
Car cost	37410			$	Taken from financial reporting
Depreciation	0.15	0.15	1	first year
Average driving speed	30	30	1	mph
Gas price	3.59422			$/gallon
MPG	21.3	21.3	1	mpg	Changed this up from 20, based on fuelly.com 2012 Toyota Hilux mileage
Ownership costs
Depreciation	5611.5			$/yr
Depreciation	0.56115	0.56115		$/mi
Operating costs
Gas	0.168743			$/mi	$4 per gallon, 20 mpg
Maintenance	0.0565	0.0565	1	$/mi	from 4wd SUV costs in 2015 AAA book.
Tires	0.0138	0.0138	1	$/mi	from 4wd SUV costs in 2015 AAA book.
Transport unit costs
Cost	0.800193			per mile
Cost	24.0058			cost per hour
MOTORCYCLE COSTS
Description	Value	Base case	Multiplier	Unit	Notes
Assumptions
Annual mileage	6000	6000	1	miles/yr	3523 mi for visits, 2500 mi elsewhere
Car cost	5139			$	Taken from financial reporting
Depreciation	0.2	0.2	1	first year
Average driving speed	30	30	1	mph
Gas price	3.59422			$/gallon
MPG	40	40	1	mpg	guesswork, might be low
Ownership costs
Depreciation	1027.8			$/yr
Depreciation	0.1713			$/mi
Operating costs
Gas	0.0898556			$/mi	$4 per gallon, 20 mpg
Maintenance	0.0565			$/mi	from 4wd SUV costs in 2015 AAA book.
Tires	0.0138			$/mi	from 4wd SUV costs in 2015 AAA book.
Transport unit costs
Cost	0.331456			per mile
Cost	9.94367			cost per hour
TRAVEL TIMES TO TRAINING VENUES
Region	PU to district, round trip	Village to district, round trip	Village to PU, round trip	Units
Central	2	1	3	hours
Upper West	4	4	4	hours
Volta	2	1	3	hours
TRAVEL TIMES FOR VILLAGE VISITS
Region	PU to village	Village to village	Total LNGO drive time	Units
Central	1	0.25	204.75	hours
Upper West	2	0.333333	250.667	hours
Volta	1	0.25	238.75	hours
Multiplier for travel times	1

## Sheet: Management
Category	Actor	Region	Treatment	2012-10-01	2012-11-01	2012-12-01	2013-01-01	2013-02-01	2013-03-01	2013-04-01	2013-05-01	2013-06-01	2013-07-01	2013-08-01	2013-09-01	2013-10-01	2013-11-01	2013-12-01	2014-01-01	2014-02-01	2014-03-01	2014-04-01	2014-05-01
				1	2	3	4	5	6	7	8	9	10	11	12	13	14	15	16	17	18	19	20	Units
Management	Plan mgr	Central	Control	4.94811	4.94811	4.94811	4.94811	4.94811	4.94811	4.94811	4.94811	4.94811	4.94811	4.94811	4.94811	4.94811	4.94811	4.94811	4.10646	4.10646	4.10646	4.10646	4.10646	person-hours
Management	Plan mgr	Central	Pilot	6.42175	6.42175	6.42175	6.42175	6.42175	6.42175	6.42175	6.42175	6.42175	6.42175	6.42175	6.42175	6.42175	6.42175	6.42175	5.5801	5.5801	5.5801	5.5801	5.5801	person-hours
Management	Plan mgr	Upper West	Control	4.94811	4.94811	4.94811	4.94811	4.94811	4.94811	4.94811	4.94811	4.94811	4.94811	4.94811	4.94811	4.94811	4.94811	4.94811	4.10646	4.10646	4.10646	4.10646	4.10646	person-hours
Management	Plan mgr	Upper West	Pilot	6.42175	6.42175	6.42175	6.42175	6.42175	6.42175	6.42175	6.42175	6.42175	6.42175	6.42175	6.42175	6.42175	6.42175	6.42175	5.5801	5.5801	5.5801	5.5801	5.5801	person-hours
Management	Plan mgr	Volta	Control	4.94811	4.94811	4.94811	4.94811	4.94811	4.94811	4.94811	4.94811	4.94811	4.94811	4.94811	4.94811	4.94811	4.94811	4.94811	4.10646	4.10646	4.10646	4.10646	4.10646	person-hours
Management	Plan mgr	Volta	Pilot	6.42175	6.42175	6.42175	6.42175	6.42175	6.42175	6.42175	6.42175	6.42175	6.42175	6.42175	6.42175	6.42175	6.42175	6.42175	5.5801	5.5801	5.5801	5.5801	5.5801	person-hours
Management	Plan cdr	Central	Control	28.6554	28.6554	28.6554	28.6554	28.6554	28.6554	28.6554	28.6554	28.6554	28.6554	28.6554	28.6554	28.6554	28.6554	28.6554	17.0432	17.0432	17.0432	17.0432	17.0432	person-hours
Management	Plan cdr	Central	Pilot	31.9764	31.9764	31.9764	31.9764	31.9764	31.9764	31.9764	31.9764	31.9764	31.9764	31.9764	31.9764	31.9764	31.9764	31.9764	20.3643	20.3643	20.3643	20.3643	20.3643	person-hours
Management	Plan cdr	Upper West	Control	28.6554	28.6554	28.6554	28.6554	28.6554	28.6554	28.6554	28.6554	28.6554	28.6554	28.6554	28.6554	28.6554	28.6554	28.6554	17.0432	17.0432	17.0432	17.0432	17.0432	person-hours
Management	Plan cdr	Upper West	Pilot	31.9764	31.9764	31.9764	31.9764	31.9764	31.9764	31.9764	31.9764	31.9764	31.9764	31.9764	31.9764	31.9764	31.9764	31.9764	20.3643	20.3643	20.3643	20.3643	20.3643	person-hours
Management	Plan cdr	Volta	Control	28.6554	28.6554	28.6554	28.6554	28.6554	28.6554	28.6554	28.6554	28.6554	28.6554	28.6554	28.6554	28.6554	28.6554	28.6554	17.0432	17.0432	17.0432	17.0432	17.0432	person-hours
Management	Plan cdr	Volta	Pilot	31.9764	31.9764	31.9764	31.9764	31.9764	31.9764	31.9764	31.9764	31.9764	31.9764	31.9764	31.9764	31.9764	31.9764	31.9764	20.3643	20.3643	20.3643	20.3643	20.3643	person-hours
Management	LNGO	Central	Control	28.6554	28.6554	28.6554	28.6554	28.6554	28.6554	28.6554	28.6554	28.6554	28.6554	28.6554	28.6554	0	0	0	0	0	0	0	0	person-hours
Management	LNGO	Central	Pilot	28.6554	28.6554	28.6554	28.6554	28.6554	28.6554	28.6554	28.6554	28.6554	28.6554	28.6554	28.6554	0	0	0	0	0	0	0	0	person-hours
Management	LNGO	Upper West	Control	28.6554	28.6554	28.6554	28.6554	28.6554	28.6554	28.6554	28.6554	28.6554	28.6554	28.6554	28.6554	0	0	0	0	0	0	0	0	person-hours
Management	LNGO	Upper West	Pilot	28.6554	28.6554	28.6554	28.6554	28.6554	28.6554	28.6554	28.6554	28.6554	28.6554	28.6554	28.6554	0	0	0	0	0	0	0	0	person-hours
Management	LNGO	Volta	Control	28.6554	28.6554	28.6554	28.6554	28.6554	28.6554	28.6554	28.6554	28.6554	28.6554	28.6554	28.6554	0	0	0	0	0	0	0	0	person-hours
Management	LNGO	Volta	Pilot	28.6554	28.6554	28.6554	28.6554	28.6554	28.6554	28.6554	28.6554	28.6554	28.6554	28.6554	28.6554	0	0	0	0	0	0	0	0	person-hours
Management	Plan mgr	Central	Control	41.2628	41.2628	41.2628	41.2628	41.2628	41.2628	41.2628	41.2628	41.2628	41.2628	41.2628	41.2628	41.2628	41.2628	41.2628	34.2442	34.2442	34.2442	34.2442	34.2442	USD
Management	Plan mgr	Central	Pilot	53.5516	53.5516	53.5516	53.5516	53.5516	53.5516	53.5516	53.5516	53.5516	53.5516	53.5516	53.5516	53.5516	53.5516	53.5516	46.5331	46.5331	46.5331	46.5331	46.5331	USD
Management	Plan mgr	Upper West	Control	41.2628	41.2628	41.2628	41.2628	41.2628	41.2628	41.2628	41.2628	41.2628	41.2628	41.2628	41.2628	41.2628	41.2628	41.2628	34.2442	34.2442	34.2442	34.2442	34.2442	USD
Management	Plan mgr	Upper West	Pilot	53.5516	53.5516	53.5516	53.5516	53.5516	53.5516	53.5516	53.5516	53.5516	53.5516	53.5516	53.5516	53.5516	53.5516	53.5516	46.5331	46.5331	46.5331	46.5331	46.5331	USD
Management	Plan mgr	Volta	Control	41.2628	41.2628	41.2628	41.2628	41.2628	41.2628	41.2628	41.2628	41.2628	41.2628	41.2628	41.2628	41.2628	41.2628	41.2628	34.2442	34.2442	34.2442	34.2442	34.2442	USD
Management	Plan mgr	Volta	Pilot	53.5516	53.5516	53.5516	53.5516	53.5516	53.5516	53.5516	53.5516	53.5516	53.5516	53.5516	53.5516	53.5516	53.5516	53.5516	46.5331	46.5331	46.5331	46.5331	46.5331	USD
Management	Plan cdr	Central	Control	102.102	102.102	102.102	102.102	102.102	102.102	102.102	102.102	102.102	102.102	102.102	102.102	102.102	102.102	102.102	60.7268	60.7268	60.7268	60.7268	60.7268	USD
Management	Plan cdr	Central	Pilot	113.935	113.935	113.935	113.935	113.935	113.935	113.935	113.935	113.935	113.935	113.935	113.935	113.935	113.935	113.935	72.5599	72.5599	72.5599	72.5599	72.5599	USD
Management	Plan cdr	Upper West	Control	102.102	102.102	102.102	102.102	102.102	102.102	102.102	102.102	102.102	102.102	102.102	102.102	102.102	102.102	102.102	60.7268	60.7268	60.7268	60.7268	60.7268	USD
Management	Plan cdr	Upper West	Pilot	113.935	113.935	113.935	113.935	113.935	113.935	113.935	113.935	113.935	113.935	113.935	113.935	113.935	113.935	113.935	72.5599	72.5599	72.5599	72.5599	72.5599	USD
Management	Plan cdr	Volta	Control	102.102	102.102	102.102	102.102	102.102	102.102	102.102	102.102	102.102	102.102	102.102	102.102	102.102	102.102	102.102	60.7268	60.7268	60.7268	60.7268	60.7268	USD
Management	Plan cdr	Volta	Pilot	113.935	113.935	113.935	113.935	113.935	113.935	113.935	113.935	113.935	113.935	113.935	113.935	113.935	113.935	113.935	72.5599	72.5599	72.5599	72.5599	72.5599	USD
Management	Plan office supplies	Central	Control	86.3335	86.3335	86.3335	86.3335	86.3335	86.3335	86.3335	86.3335	86.3335	86.3335	86.3335	86.3335	86.3335	86.3335	86.3335	54.3375	54.3375	54.3375	54.3375	54.3375	USD
Management	Plan office supplies	Central	Pilot	98.6519	98.6519	98.6519	98.6519	98.6519	98.6519	98.6519	98.6519	98.6519	98.6519	98.6519	98.6519	98.6519	98.6519	98.6519	66.6559	66.6559	66.6559	66.6559	66.6559	USD
Management	Plan office supplies	Upper West	Control	86.3335	86.3335	86.3335	86.3335	86.3335	86.3335	86.3335	86.3335	86.3335	86.3335	86.3335	86.3335	86.3335	86.3335	86.3335	54.3375	54.3375	54.3375	54.3375	54.3375	USD
Management	Plan office supplies	Upper West	Pilot	98.6519	98.6519	98.6519	98.6519	98.6519	98.6519	98.6519	98.6519	98.6519	98.6519	98.6519	98.6519	98.6519	98.6519	98.6519	66.6559	66.6559	66.6559	66.6559	66.6559	USD
Management	Plan office supplies	Volta	Control	86.3335	86.3335	86.3335	86.3335	86.3335	86.3335	86.3335	86.3335	86.3335	86.3335	86.3335	86.3335	86.3335	86.3335	86.3335	54.3375	54.3375	54.3375	54.3375	54.3375	USD
Management	Plan office supplies	Volta	Pilot	98.6519	98.6519	98.6519	98.6519	98.6519	98.6519	98.6519	98.6519	98.6519	98.6519	98.6519	98.6519	98.6519	98.6519	98.6519	66.6559	66.6559	66.6559	66.6559	66.6559	USD
Management	LNGO manager	Central	Control	155.039	155.039	155.039	155.039	155.039	155.039	155.039	155.039	155.039	155.039	155.039	155.039	0	0	0	0	0	0	0	0	USD
Management	LNGO manager	Central	Pilot	155.039	155.039	155.039	155.039	155.039	155.039	155.039	155.039	155.039	155.039	155.039	155.039	0	0	0	0	0	0	0	0	USD
Management	LNGO manager	Upper West	Control	206.718	206.718	206.718	206.718	206.718	206.718	206.718	206.718	206.718	206.718	206.718	206.718	0	0	0	0	0	0	0	0	USD
Management	LNGO manager	Upper West	Pilot	206.718	206.718	206.718	206.718	206.718	206.718	206.718	206.718	206.718	206.718	206.718	206.718	0	0	0	0	0	0	0	0	USD
Management	LNGO manager	Volta	Control	206.718	206.718	206.718	206.718	206.718	206.718	206.718	206.718	206.718	206.718	206.718	206.718	0	0	0	0	0	0	0	0	USD
Management	LNGO manager	Volta	Pilot	206.718	206.718	206.718	206.718	206.718	206.718	206.718	206.718	206.718	206.718	206.718	206.718	0	0	0	0	0	0	0	0	USD
Management	LNGO office supplies	Central	Control	228.682	228.682	228.682	228.682	228.682	228.682	228.682	228.682	228.682	228.682	228.682	228.682	0	0	0	0	0	0	0	0	USD
Management	LNGO office supplies	Central	Pilot	228.682	228.682	228.682	228.682	228.682	228.682	228.682	228.682	228.682	228.682	228.682	228.682	0	0	0	0	0	0	0	0	USD
Management	LNGO office supplies	Upper West	Control	219.638	219.638	219.638	219.638	219.638	219.638	219.638	219.638	219.638	219.638	219.638	219.638	0	0	0	0	0	0	0	0	USD
Management	LNGO office supplies	Upper West	Pilot	219.638	219.638	219.638	219.638	219.638	219.638	219.638	219.638	219.638	219.638	219.638	219.638	0	0	0	0	0	0	0	0	USD
Management	LNGO office supplies	Volta	Control	181.722	181.722	181.722	181.722	181.722	181.722	181.722	181.722	181.722	181.722	181.722	181.722	0	0	0	0	0	0	0	0	USD
Management	LNGO office supplies	Volta	Pilot	181.722	181.722	181.722	181.722	181.722	181.722	181.722	181.722	181.722	181.722	181.722	181.722	0	0	0	0	0	0	0	0	USD

## Sheet: Mgmt-data
Category	Actor	Region	Treatment	2012-10-01	2012-11-01	2012-12-01	2013-01-01	2013-02-01	2013-03-01	2013-04-01	2013-05-01	2013-06-01	2013-07-01	2013-08-01	2013-09-01	2013-10-01	2013-11-01	2013-12-01	2014-01-01	2014-02-01	2014-03-01	2014-04-01	2014-05-01	Units
				1	2	3	4	5	6	7	8	9	10	11	12	13	14	15	16	17	18	19	20
Management	Plan mgr	Central	Control	4.94811	4.94811	4.94811	4.94811	4.94811	4.94811	4.94811	4.94811	4.94811	4.94811	4.94811	4.94811	4.94811	4.94811	4.94811	4.10646	4.10646	4.10646	4.10646	4.10646	person-hours
Management	Plan mgr	Central	Pilot	6.42175	6.42175	6.42175	6.42175	6.42175	6.42175	6.42175	6.42175	6.42175	6.42175	6.42175	6.42175	6.42175	6.42175	6.42175	5.5801	5.5801	5.5801	5.5801	5.5801	person-hours
Management	Plan mgr	Upper West	Control	4.94811	4.94811	4.94811	4.94811	4.94811	4.94811	4.94811	4.94811	4.94811	4.94811	4.94811	4.94811	4.94811	4.94811	4.94811	4.10646	4.10646	4.10646	4.10646	4.10646	person-hours
Management	Plan mgr	Upper West	Pilot	6.42175	6.42175	6.42175	6.42175	6.42175	6.42175	6.42175	6.42175	6.42175	6.42175	6.42175	6.42175	6.42175	6.42175	6.42175	5.5801	5.5801	5.5801	5.5801	5.5801	person-hours
Management	Plan mgr	Volta	Control	4.94811	4.94811	4.94811	4.94811	4.94811	4.94811	4.94811	4.94811	4.94811	4.94811	4.94811	4.94811	4.94811	4.94811	4.94811	4.10646	4.10646	4.10646	4.10646	4.10646	person-hours
Management	Plan mgr	Volta	Pilot	6.42175	6.42175	6.42175	6.42175	6.42175	6.42175	6.42175	6.42175	6.42175	6.42175	6.42175	6.42175	6.42175	6.42175	6.42175	5.5801	5.5801	5.5801	5.5801	5.5801	person-hours
Management	Plan cdr	Central	Control	28.6554	28.6554	28.6554	28.6554	28.6554	28.6554	28.6554	28.6554	28.6554	28.6554	28.6554	28.6554	28.6554	28.6554	28.6554	17.0432	17.0432	17.0432	17.0432	17.0432	person-hours
Management	Plan cdr	Central	Pilot	31.9764	31.9764	31.9764	31.9764	31.9764	31.9764	31.9764	31.9764	31.9764	31.9764	31.9764	31.9764	31.9764	31.9764	31.9764	20.3643	20.3643	20.3643	20.3643	20.3643	person-hours
Management	Plan cdr	Upper West	Control	28.6554	28.6554	28.6554	28.6554	28.6554	28.6554	28.6554	28.6554	28.6554	28.6554	28.6554	28.6554	28.6554	28.6554	28.6554	17.0432	17.0432	17.0432	17.0432	17.0432	person-hours
Management	Plan cdr	Upper West	Pilot	31.9764	31.9764	31.9764	31.9764	31.9764	31.9764	31.9764	31.9764	31.9764	31.9764	31.9764	31.9764	31.9764	31.9764	31.9764	20.3643	20.3643	20.3643	20.3643	20.3643	person-hours
Management	Plan cdr	Volta	Control	28.6554	28.6554	28.6554	28.6554	28.6554	28.6554	28.6554	28.6554	28.6554	28.6554	28.6554	28.6554	28.6554	28.6554	28.6554	17.0432	17.0432	17.0432	17.0432	17.0432	person-hours
Management	Plan cdr	Volta	Pilot	31.9764	31.9764	31.9764	31.9764	31.9764	31.9764	31.9764	31.9764	31.9764	31.9764	31.9764	31.9764	31.9764	31.9764	31.9764	20.3643	20.3643	20.3643	20.3643	20.3643	person-hours
Management	LNGO	Central	Control	28.6554	28.6554	28.6554	28.6554	28.6554	28.6554	28.6554	28.6554	28.6554	28.6554	28.6554	28.6554	0	0	0	0	0	0	0	0	person-hours
Management	LNGO	Central	Pilot	28.6554	28.6554	28.6554	28.6554	28.6554	28.6554	28.6554	28.6554	28.6554	28.6554	28.6554	28.6554	0	0	0	0	0	0	0	0	person-hours
Management	LNGO	Upper West	Control	28.6554	28.6554	28.6554	28.6554	28.6554	28.6554	28.6554	28.6554	28.6554	28.6554	28.6554	28.6554	0	0	0	0	0	0	0	0	person-hours
Management	LNGO	Upper West	Pilot	28.6554	28.6554	28.6554	28.6554	28.6554	28.6554	28.6554	28.6554	28.6554	28.6554	28.6554	28.6554	0	0	0	0	0	0	0	0	person-hours
Management	LNGO	Volta	Control	28.6554	28.6554	28.6554	28.6554	28.6554	28.6554	28.6554	28.6554	28.6554	28.6554	28.6554	28.6554	0	0	0	0	0	0	0	0	person-hours
Management	LNGO	Volta	Pilot	28.6554	28.6554	28.6554	28.6554	28.6554	28.6554	28.6554	28.6554	28.6554	28.6554	28.6554	28.6554	0	0	0	0	0	0	0	0	person-hours
Activity	Manager	Manager post-LNGO contract	Coordinator	Coordinator post-LNGO contract
Portion management, control	0.0890659	0.0739163	0.171932	0.102259
Portion management, pilot	0.115591	0.100442	0.191858	0.122186
Portion implementation	0.132198	0.132198	0.154258	0.154258
Portion travel, control	0.0199499	0.0199499	0.0253378	0.0253378
Portion travel, pilot	0.0286028	0.0286028	0.0317796	0.0317796
Portion non-implementation	0.614592	0.644891	0.424834	0.564179
Working hours per month	166.667

## Sheet: Training
Category	Actor	Region	Treatment	2012-10-01	2012-11-01	2012-12-01	2013-01-01	2013-02-01	2013-03-01	2013-04-01	2013-05-01	2013-06-01	2013-07-01	2013-08-01	2013-09-01	2013-10-01	2013-11-01	2013-12-01	2014-01-01	2014-02-01	2014-03-01	2014-04-01	2014-05-01
				1	2	3	4	5	6	7	8	9	10	11	12	13	14	15	16	17	18	19	20	Units
Training	Plan mgr	Central	Control	0	0	3.75	0	0	0	0	0	0	0	0	0	0	0	0	0	0	0	0	0	person-hours
Training	Plan mgr	Central	Pilot	0	0	3.75	0	0	20.5833	0	0	8.58333	0	0	5	0	0	26.75	0	0	0	0	0	person-hours
Training	Plan mgr	Upper West	Control	0	0	0	2.75	0	0	0	0	0	0	0	0	0	0	0	0	0	0	0	0	person-hours
Training	Plan mgr	Upper West	Pilot	0	0	0	2.75	0	74.5	0	15	0	0	15	0	0	0	14.3333	0	7.33333	0	0	0	person-hours
Training	Plan mgr	Volta	Control	0	4	0	0	0	0	0	0	0	0	0	0	0	0	0	0	0	0	0	0	person-hours
Training	Plan mgr	Volta	Pilot	0	4	0	0	0	42	0	0	0	0	0	8	0	0	0	0	8	0	0	0	person-hours
Training	Plan cdr	Central	Control	0	0	15	0	0	0	0	0	0	0	0	0	0	0	0	0	0	0	0	0	person-hours
Training	Plan cdr	Central	Pilot	0	0	15	0	0	83	0	0	17.1667	0	0	20	0	0	53.5	34	7.66667	0	0	0	person-hours
Training	Plan cdr	Upper West	Control	0	0	0	5.5	0	0	0	0	0	0	0	0	0	0	0	0	0	0	0	0	person-hours
Training	Plan cdr	Upper West	Pilot	0	0	0	5.5	0	140.167	0	37.5	0	0	37.5	0	0	0	79.1667	0	22	0	0	0	person-hours
Training	Plan cdr	Volta	Control	0	8	0	0	0	0	0	0	0	0	0	0	0	0	0	0	0	0	0	0	person-hours
Training	Plan cdr	Volta	Pilot	0	8	0	0	0	119	0	0	0	0	0	24	0	0	119	0	24	0	0	0	person-hours
Training	LNGO	Central	Control	0	0	15	0	0	0	0	0	0	0	0	0	0	0	0	0	0	0	0	0	person-hours
Training	LNGO	Central	Pilot	0	0	15	0	0	0	0	0	17.1667	0	0	20	0	0	0	0	0	0	0	0	person-hours
Training	LNGO	Upper West	Control	0	0	0	16.5	0	0	0	0	0	0	0	0	0	0	0	0	0	0	0	0	person-hours
Training	LNGO	Upper West	Pilot	0	0	0	16.5	0	0	0	30	0	0	7.5	0	0	0	116.667	0	7.33333	0	0	0	person-hours
Training	LNGO	Volta	Control	0	20	0	0	0	0	0	0	0	0	0	0	0	0	0	0	0	0	0	0	person-hours
Training	LNGO	Volta	Pilot	0	20	0	0	0	0	0	0	0	0	0	32	0	0	0	0	8	0	0	0	person-hours
Training	Govt	Central	Control	0	0	22.5	0	0	0	0	0	0	0	0	0	0	0	0	0	0	0	0	0	person-hours
Training	Govt	Central	Pilot	0	0	22.5	0	0	105.25	0	0	25.75	0	0	25	0	0	0	68	46	0	0	0	person-hours
Training	Govt	Upper West	Control	0	0	0	19.25	0	0	0	0	0	0	0	0	0	0	0	0	0	0	0	0	person-hours
Training	Govt	Upper West	Pilot	0	0	0	19.25	0	206.5	0	37.5	0	0	45	0	0	0	116.667	0	29.3333	0	0	0	person-hours
Training	Govt	Volta	Control	0	44	0	0	0	0	0	0	0	0	0	0	0	0	0	0	0	0	0	0	person-hours
Training	Govt	Volta	Pilot	0	44	0	0	0	283	0	0	0	0	0	40	0	0	0	0	40	0	0	0	person-hours
Category	Actor	Region	Treatment	2012-10-01	2012-11-01	2012-12-01	2013-01-01	2013-02-01	2013-03-01	2013-04-01	2013-05-01	2013-06-01	2013-07-01	2013-08-01	2013-09-01	2013-10-01	2013-11-01	2013-12-01	2014-01-01	2014-02-01	2014-03-01	2014-04-01	2014-05-01
				1	2	3	4	5	6	7	8	9	10	11	12	13	14	15	16	17	18	19	20
Training	Plan mgr	Central	Control	0	0	31.2716	0	0	0	0	0	0	0	0	0	0	0	0	0	0	0	0	0	USD
Training	Plan mgr	Central	Pilot	0	0	31.2716	0	0	171.646	0	0	71.5773	0	0	41.6955	0	0	223.071	0	0	0	0	0	USD
Training	Plan mgr	Upper West	Control	0	0	0	22.9325	0	0	0	0	0	0	0	0	0	0	0	0	0	0	0	0	USD
Training	Plan mgr	Upper West	Pilot	0	0	0	22.9325	0	621.263	0	125.087	0	0	125.087	0	0	0	119.527	0	61.1534	0	0	0	USD
Training	Plan mgr	Volta	Control	0	33.3564	0	0	0	0	0	0	0	0	0	0	0	0	0	0	0	0	0	0	USD
Training	Plan mgr	Volta	Pilot	0	33.3564	0	0	0	350.242	0	0	0	0	0	66.7128	0	0	0	0	66.7128	0	0	0	USD
Training	Plan cdr	Central	Control	0	0	53.4465	0	0	0	0	0	0	0	0	0	0	0	0	0	0	0	0	0	USD
Training	Plan cdr	Central	Pilot	0	0	53.4465	0	0	295.737	0	0	61.1666	0	0	71.262	0	0	190.626	121.145	27.3171	0	0	0	USD
Training	Plan cdr	Upper West	Control	0	0	0	19.597	0	0	0	0	0	0	0	0	0	0	0	0	0	0	0	0	USD
Training	Plan cdr	Upper West	Pilot	0	0	0	19.597	0	499.428	0	133.616	0	0	133.616	0	0	0	282.079	0	78.3882	0	0	0	USD
Training	Plan cdr	Volta	Control	0	28.5048	0	0	0	0	0	0	0	0	0	0	0	0	0	0	0	0	0	0	USD
Training	Plan cdr	Volta	Pilot	0	28.5048	0	0	0	424.009	0	0	0	0	0	85.5144	0	0	424.009	0	85.5144	0	0	0	USD
Training	LNGO	Central	Control	0	0	146.188	0	0	0	0	0	0	0	0	0	0	0	0	0	0	0	0	0	USD
Training	LNGO	Central	Pilot	0	0	146.188	0	0	0	0	0	167.303	0	0	194.917	0	0	0	0	0	0	0	0	USD
Training	LNGO	Upper West	Control	0	0	0	146.11	0	0	0	0	0	0	0	0	0	0	0	0	0	0	0	0	USD
Training	LNGO	Upper West	Pilot	0	0	0	146.11	0	0	0	265.654	0	0	66.4135	0	0	0	1033.1	0	64.9377	0	0	0	USD
Training	LNGO	Volta	Control	0	120.238	0	0	0	0	0	0	0	0	0	0	0	0	0	0	0	0	0	0	USD
Training	LNGO	Volta	Pilot	0	120.238	0	0	0	0	0	0	0	0	0	192.38	0	0	0	0	48.0951	0	0	0	USD
Training	Govt	Central	Control	0	0	70.3125	0	0	0	0	0	0	0	0	0	0	0	0	0	0	0	0	0	USD
Training	Govt	Central	Pilot	0	0	70.3125	0	0	328.906	0	0	80.4688	0	0	78.125	0	0	0	212.5	143.75	0	0	0	USD
Training	Govt	Upper West	Control	0	0	0	60.1562	0	0	0	0	0	0	0	0	0	0	0	0	0	0	0	0	USD
Training	Govt	Upper West	Pilot	0	0	0	60.1562	0	645.313	0	117.188	0	0	140.625	0	0	0	364.583	0	91.6667	0	0	0	USD
Training	Govt	Volta	Control	0	137.5	0	0	0	0	0	0	0	0	0	0	0	0	0	0	0	0	0	0	USD
Training	Govt	Volta	Pilot	0	137.5	0	0	0	884.375	0	0	0	0	0	125	0	0	0	0	125	0	0	0	USD
Training	Rental	Central	Control	0	0	15.8479	0	0	0	0	0	0	0	0	0	0	0	0	0	0	0	0	0	USD
Training	Rental	Central	Pilot	0	0	15.8479	0	0	1877.65	0	0	200.321	0	0	188.015	0	0	353.591	344.456	337.198	0	0	0	USD
Training	Rental	Upper West	Control	0	0	0	25.5149	0	0	0	0	0	0	0	0	0	0	0	0	0	0	0	0	USD
Training	Rental	Upper West	Pilot	0	0	0	25.5149	0	751.06	0	36.3788	0	0	72.5514	0	0	0	530.387	0	63.2247	0	0	0	USD
Training	Rental	Volta	Control	0	47.7836	0	0	0	0	0	0	0	0	0	0	0	0	0	0	0	0	0	0	USD
Training	Rental	Volta	Pilot	0	47.7836	0	0	0	2347.06	0	0	0	0	0	47.0037	0	0	1193.37	0	42.1498	0	0	0	USD
Training	Meals	Central	Control	0	0	285.263	0	0	0	0	0	0	0	0	0	0	0	0	0	0	0	0	0	USD
Training	Meals	Central	Pilot	0	0	285.263	0	0	2332.46	0	0	464.744	0	0	1295.42	0	0	1219.89	1024.76	1161.65	0	0	0	USD
Training	Meals	Upper West	Control	0	0	0	231.529	0	0	0	0	0	0	0	0	0	0	0	0	0	0	0	0	USD
Training	Meals	Upper West	Pilot	0	0	0	231.529	0	7022.41	0	676.212	0	0	1044.74	0	0	0	5306.96	0	1481.57	0	0	0	USD
Training	Meals	Volta	Control	0	681.034	0	0	0	0	0	0	0	0	0	0	0	0	0	0	0	0	0	0	USD
Training	Meals	Volta	Pilot	0	681.034	0	0	0	11299.3	0	0	0	0	0	761.841	0	0	6147.18	0	683.168	0	0	0	USD
Training	Accommodation	Central	Control	0	0	0	0	0	0	0	0	0	0	0	0	0	0	0	0	0	0	0	0	USD
Training	Accommodation	Central	Pilot	0	0	0	0	0	6970.78	0	0	0	0	0	1222.1	0	0	3712.71	3013.99	1205.48	0	0	0	USD
Training	Accommodation	Upper West	Control	0	0	0	0	0	0	0	0	0	0	0	0	0	0	0	0	0	0	0	0	USD
Training	Accommodation	Upper West	Pilot	0	0	0	0	0	13143.6	0	2328.9	0	0	2321.64	0	0	0	9932.82	0	2773	0	0	0	USD
Training	Accommodation	Volta	Control	0	0	0	0	0	0	0	0	0	0	0	0	0	0	0	0	0	0	0	0	USD
Training	Accommodation	Volta	Pilot	0	0	0	0	0	12987.1	0	0	0	0	0	0	0	0	8203.31	0	0	0	0	0	USD
Training	NL transport	Central	Control	0	0	522.982	0	0	0	0	0	0	0	0	0	0	0	0	0	0	0	0	0	USD
Training	NL transport	Central	Pilot	0	0	522.982	0	0	1877.65	0	0	1041.67	0	0	1222.1	0	0	928.177	731.97	1095.9	0	0	0	USD
Training	NL transport	Upper West	Control	0	0	0	421.799	0	0	0	0	0	0	0	0	0	0	0	0	0	0	0	0	USD
Training	NL transport	Upper West	Pilot	0	0	0	421.799	0	1627.3	0	1519.37	0	0	1451.03	0	0	0	2492.82	0	1390.94	0	0	0	USD
Training	NL transport	Volta	Control	0	801.703	0	0	0	0	0	0	0	0	0	0	0	0	0	0	0	0	0	0	USD
Training	NL transport	Volta	Pilot	0	801.703	0	0	0	2086.28	0	0	0	0	0	766.161	0	0	1529.28	0	687.042	0	0	0	USD
Training	Stationary	Central	Control	0	0	0	0	0	0	0	0	0	0	0	0	0	0	0	0	0	0	0	0	USD
Training	Stationary	Central	Pilot	0	0	0	0	0	26.0785	0	0	0	0	0	0	0	0	0	0	0	0	0	0	USD
Training	Stationary	Upper West	Control	0	0	0	0	0	0	0	0	0	0	0	0	0	0	0	0	0	0	0	0	USD
Training	Stationary	Upper West	Pilot	0	0	0	0	0	71.9766	0	0	0	0	0	0	0	0	0	0	0	0	0	0	USD
Training	Stationary	Volta	Control	0	41.6779	0	0	0	0	0	0	0	0	0	0	0	0	0	0	0	0	0	0	USD
Training	Stationary	Volta	Pilot	0	41.6779	0	0	0	57.3726	0	0	0	0	0	30.7875	0	0	0	0	27.6081	0	0	0	USD
Training	Govt pay	Central	Control	0	0	0	0	0	0	0	0	0	0	0	0	0	0	0	0	0	0	0	0	USD
Training	Govt pay	Central	Pilot	0	0	0	0	0	625.883	0	0	0	0	0	0	0	0	0	0	0	0	0	0	USD
Training	Govt pay	Upper West	Control	0	0	0	0	0	0	0	0	0	0	0	0	0	0	0	0	0	0	0	0	USD
Training	Govt pay	Upper West	Pilot	0	0	0	0	0	938.825	0	0	0	0	0	0	0	0	0	0	0	0	0	0	USD
Training	Govt pay	Volta	Control	0	0	0	0	0	0	0	0	0	0	0	0	0	0	0	0	0	0	0	0	USD
Training	Govt pay	Volta	Pilot	0	0	0	0	0	719.766	0	0	0	0	0	0	0	0	0	0	0	0	0	0	USD
Training	Plan transport	Central	Control	0	0	12.0029	0	0	0	0	0	0	0	0	0	0	0	0	0	0	0	0	0	USD
Training	Plan transport	Central	Pilot	0	0	12.0029	0	0	0	0	0	24.0058	0	0	24.0058	0	0	0	0	24.0058	0	0	0	USD
Training	Plan transport	Upper West	Control	0	0	0	0	0	0	0	0	0	0	0	0	0	0	0	0	0	0	0	0	USD
Training	Plan transport	Upper West	Pilot	0	0	0	0	0	0	0	0	0	0	0	0	0	0	0	0	0	0	0	0	USD
Training	Plan transport	Volta	Control	0	12.0029	0	0	0	0	0	0	0	0	0	0	0	0	0	0	0	0	0	0	USD
Training	Plan transport	Volta	Pilot	0	12.0029	0	0	0	0	0	0	0	0	0	24.0058	0	0	0	0	24.0058	0	0	0	USD
Travel	Plan mgr	Central	Control	0	0	8.3391	0	0	0	0	0	0	0	0	0	0	0	0	0	0	0	0	0	USD
Travel	Plan mgr	Central	Pilot	0	0	8.3391	0	0	0	0	0	16.6782	0	0	16.6782	0	0	0	0	0	0	0	0	USD
Travel	Plan mgr	Upper West	Control	0	0	0	0	0	0	0	0	0	0	0	0	0	0	0	0	0	0	0	0	USD
Travel	Plan mgr	Upper West	Pilot	0	0	0	0	0	0	0	0	0	0	0	0	0	0	0	0	0	0	0	0	USD
Travel	Plan mgr	Volta	Control	0	8.3391	0	0	0	0	0	0	0	0	0	0	0	0	0	0	0	0	0	0	USD
Travel	Plan mgr	Volta	Pilot	0	8.3391	0	0	0	0	0	0	0	0	0	16.6782	0	0	0	0	16.6782	0	0	0	USD
Travel	Plan cdr	Central	Control	0	0	14.2524	0	0	0	0	0	0	0	0	0	0	0	0	0	0	0	0	0	USD
Travel	Plan cdr	Central	Pilot	0	0	14.2524	0	0	0	0	0	14.2524	0	0	28.5048	0	0	0	0	7.1262	0	0	0	USD
Travel	Plan cdr	Upper West	Control	0	0	0	0	0	0	0	0	0	0	0	0	0	0	0	0	0	0	0	0	USD
Travel	Plan cdr	Upper West	Pilot	0	0	0	0	0	0	0	0	0	0	0	0	0	0	0	0	0	0	0	0	USD
Travel	Plan cdr	Volta	Control	0	7.1262	0	0	0	0	0	0	0	0	0	0	0	0	0	0	0	0	0	0	USD
Travel	Plan cdr	Volta	Pilot	0	7.1262	0	0	0	0	0	0	0	0	0	21.3786	0	0	0	0	21.3786	0	0	0	USD
Travel	LNGO	Central	Control	0	0	38.9833	0	0	0	0	0	0	0	0	0	0	0	0	0	0	0	0	0	USD
Travel	LNGO	Central	Pilot	0	0	38.9833	0	0	0	0	0	38.9833	0	0	77.9667	0	0	0	0	0	0	0	0	USD
Travel	LNGO	Upper West	Control	0	0	0	0	0	0	0	0	0	0	0	0	0	0	0	0	0	0	0	0	USD
Travel	LNGO	Upper West	Pilot	0	0	0	0	0	0	0	0	0	0	0	0	0	0	0	0	0	0	0	0	USD
Travel	LNGO	Volta	Control	0	30.0594	0	0	0	0	0	0	0	0	0	0	0	0	0	0	0	0	0	0	USD
Travel	LNGO	Volta	Pilot	0	30.0594	0	0	0	0	0	0	0	0	0	48.0951	0	0	0	0	12.0238	0	0	0	USD

## Sheet: Training-data
T-ID	Region	Treatment	Date	yr-mnth	Purpose	Location	Duration	Plan (#)	Plan mgr (#)	Plan cdr (#)	LNGO (#)	Govt (#)	NL (#)	Plan mgr	Plan cdr	LNGO	Govt	NL	Groups	StartTime	EndTime	Notes	Travel multiplier	Plan mgr	Plan cdr	LNGO	Govt	NL
2	Central	Control	2012-12-12	41244	District orientation	District	7.5	5	1	4	4	6	43	3.75	15	15	22.5	161.25	2	10:15:00	17:45:00	Duplicate entry, groups set to 2 splits hours	0.5	1	4	4	6	43
2	Central	Pilot	2012-12-12	41244	District orientation	District	7.5	5	1	4	4	6	43	3.75	15	15	22.5	161.25	2	10:15:00	17:45:00	Duplicate entry, groups set to 2 splits hours	0.5	1	4	4	6	43
6	Central	Pilot	2013-03-18	41334	NL training	PU	7.5	3	1	2	0	0	24	7.5	15	0	0	180	1	09:00:00	16:30:00		1	0	0	0	0	24
6	Central	Pilot	2013-03-19	41334	NL training	PU	7.66667	2	0	2	0	0	24	0	15.3333	0	0	184	1	09:00:00	16:40:00		0	0	0	0	0	0
6	Central	Pilot	2013-03-20	41334	NL training	PU	5.33333	2	0	2	0	0	24	0	10.6667	0	0	128	1	08:50:00	14:10:00		0	0	0	0	0	0
7	Central	Pilot	2013-03-18	41334	NL training	PU	8.16667	0	0	0	0	1	24	0	0	0	8.16667	196	1	08:40:00	16:50:00		1	0	0	0	0	24
7	Central	Pilot	2013-03-19	41334	NL training	PU	8.41667	1	1	0	0	1	24	8.41667	0	0	8.41667	202	1	08:35:00	17:00:00		0	0	0	0	0	0
7	Central	Pilot	2013-03-20	41334	NL training	PU	4.66667	1	1	0	0	1	24	4.66667	0	0	4.66667	112	1	09:00:00	13:40:00		0	0	0	0	0	0
10	Central	Pilot	2013-03-25	41334	NL training	PU	7.83333	2	0	2	0	4	24	0	15.6667	0	31.3333	188	1	09:00:00	16:50:00		1	0	0	0	0	24
10	Central	Pilot	2013-03-26	41334	NL training	PU	8.16667	2	0	2	0	4	24	0	16.3333	0	32.6667	196	1	08:40:00	16:50:00		0	0	0	0	0	0
10	Central	Pilot	2013-03-27	41334	NL training	PU	5	2	0	2	0	4	24	0	10	0	20	120	1	09:00:00	14:00:00		0	0	0	0	0	0
14	Central	Pilot	2013-06-27	41426	NL review meeting	District	8.58333	3	1	2	2	3	45	8.58333	17.1667	17.1667	25.75	386.25	1	09:10:00	17:45:00		1	2	4	4	6	90
17	Central	Pilot	2013-09-30	41518	NL review meeting	District	5	5	1	4	4	5	36	5	20	20	25	180	1	09:30:00	14:30:00		1	2	8	8	10	72
21	Central	Pilot	2013-12-16	41609	NL training	PU	6.5	3	1	2	0	0	38	6.5	13	0	0	247	1	10:00:00	16:30:00		1	0	0	0	0	38
21	Central	Pilot	2013-12-17	41609	NL training	PU	7.25	3	1	2	0	0	38	7.25	14.5	0	0	275.5	1	09:30:00	16:45:00		0	0	0	0	0	0
21	Central	Pilot	2013-12-18	41609	NL training	PU	8.5	3	1	2	0	0	38	8.5	17	0	0	323	1	08:30:00	17:00:00		0	0	0	0	0	0
21	Central	Pilot	2013-12-19	41609	NL training	PU	4.5	3	1	2	0	0	38	4.5	9	0	0	171	1	09:00:00	13:30:00		0	0	0	0	0	0
24	Central	Pilot	2014-01-10	41640	NL training	PU	6.66667	1	0	1	0	2	30	0	6.66667	0	13.3333	200	1	10:30:00	17:10:00		1	0	0	0	0	30
24	Central	Pilot	2014-01-11	41640	NL training	PU	7.66667	1	0	1	0	2	31	0	7.66667	0	15.3333	237.667	1	09:00:00	16:40:00		0	0	0	0	0	0
24	Central	Pilot	2014-01-12	41640	NL training	PU	5.33333	1	0	1	0	2	31	0	5.33333	0	10.6667	165.333	1	08:50:00	14:10:00		0	0	0	0	0	0
24	Central	Pilot	2014-01-13	41640	NL training	PU	8.16667	1	0	1	0	2	31	0	8.16667	0	16.3333	253.167	1	08:40:00	16:50:00		0	0	0	0	0	0
24	Central	Pilot	2014-01-14	41640	NL training	PU	6.16667	1	0	1	0	2	31	0	6.16667	0	12.3333	191.167	1	09:30:00	15:40:00		0	0	0	0	0	0
26	Central	Pilot	2014-02-28	41671	NL review meeting	District	7.66667	1	0	1	0	6	36	0	7.66667	0	46	276	1	09:10:00	16:50:00		1	0	2	0	12	72
3	Upper West	Control	2013-01-09	41275	District orientation	PU	5.5	3	1	2	6	7	44	2.75	5.5	16.5	19.25	121	2	10:00:00	15:30:00	Duplicate entry, groups set to 2 splits hours	0.5	0	0	0	0	88
3	Upper West	Pilot	2013-01-09	41275	District orientation	PU	5.5	3	1	2	6	7	44	2.75	5.5	16.5	19.25	121	2	10:00:00	15:30:00	Duplicate entry, groups set to 2 splits hours	0.5	0	0	0	0	88
4	Upper West	Pilot	2013-03-11	41334	NL training	PU	7	3	2	1	0	2	22	14	7	0	14	154	1	09:30:00	16:30:00		1	0	0	0	0	88
4	Upper West	Pilot	2013-03-12	41334	NL training	PU	8	3	2	1	0	2	22	16	8	0	16	176	1	08:30:00	16:30:00		0	0	0	0	0	0
4	Upper West	Pilot	2013-03-13	41334	NL training	PU	7.5	3	2	1	0	2	22	15	7.5	0	15	165	1	09:00:00	16:30:00		0	0	0	0	0	0
4	Upper West	Pilot	2013-03-14	41334	NL training	PU	7	3	2	1	0	2	22	14	7	0	14	154	1	09:00:00	16:00:00		0	0	0	0	0	0
9	Upper West	Pilot	2013-03-18	41334	NL training	PU	7.5	2	1	1	0	2	24	7.5	7.5	0	15	180	1	09:00:00	16:30:00		1	0	0	0	0	96
9	Upper West	Pilot	2013-03-19	41334	NL training	PU	7.75	2	0	2	0	2	24	0	15.5	0	15.5	186	1	08:30:00	16:15:00		0	0	0	0	0	0
9	Upper West	Pilot	2013-03-20	41334	NL training	PU	7.5	2	0	2	0	2	24	0	15	0	15	180	1	09:00:00	16:30:00		0	0	0	0	0	0
9	Upper West	Pilot	2013-03-21	41334	NL training	PU	7	2	0	2	0	2	24	0	14	0	14	168	1	09:00:00	16:00:00		0	0	0	0	0	0
12	Upper West	Pilot	2013-03-25	41334	NL training	PU	6.83333	2	0	2	0	3	32	0	13.6667	0	20.5	218.667	1	09:30:00	16:20:00		1	0	0	0	0	128
12	Upper West	Pilot	2013-03-26	41334	NL training	PU	8	3	1	2	0	3	32	8	16	0	24	256	1	08:30:00	16:30:00		0	0	0	0	0	0
12	Upper West	Pilot	2013-03-27	41334	NL training	PU	7.5	2	0	2	0	3	32	0	15	0	22.5	240	1	09:00:00	16:30:00		0	0	0	0	0	0
12	Upper West	Pilot	2013-03-28	41334	NL training	PU	7	2	0	2	0	3	33	0	14	0	21	231	1	09:00:00	16:00:00		0	0	0	0	0	0
13	Upper West	Pilot	2013-05-02	41395	NL review meeting	PU	7.5	7	2	5	4	5	40	15	37.5	30	37.5	300	1	09:00:00	16:30:00		1	0	0	0	0	160
15	Upper West	Pilot	2013-08-27	41487	NL review meeting	PU	7.5	7	2	5	1	6	40	15	37.5	7.5	45	300	1	09:00:00	16:30:00		1	0	0	0	0	160
19	Upper West	Pilot	2013-12-10	41609	NL training	PU	7	3	1	2	2	2	40	7	14	14	14	280	1	09:00:00	16:00:00		1	0	0	0	0	160
19	Upper West	Pilot	2013-12-11	41609	NL training	PU	7.75	1	0	1	2	2	40	0	7.75	15.5	15.5	310	1	08:30:00	16:15:00		0	0	0	0	0	0
19	Upper West	Pilot	2013-12-12	41609	NL training	PU	7.5	1	0	1	2	2	40	0	7.5	15	15	300	1	09:00:00	16:30:00		0	0	0	0	0	0
19	Upper West	Pilot	2013-12-13	41609	NL training	PU	7	1	0	1	2	2	40	0	7	14	14	280	1	09:00:00	16:00:00		0	0	0	0	0	0
23	Upper West	Pilot	2013-12-17	41609	NL training	PU	7.33333	3	1	2	2	2	40	7.33333	14.6667	14.6667	14.6667	293.333	1	09:30:00	16:50:00		1	0	0	0	0	160
23	Upper West	Pilot	2013-12-18	41609	NL training	PU	7.75	1	0	1	2	2	40	0	7.75	15.5	15.5	310	1	08:30:00	16:15:00		0	0	0	0	0	0
23	Upper West	Pilot	2013-12-19	41609	NL training	PU	7.5	1	0	1	2	2	40	0	7.5	15	15	300	1	09:00:00	16:30:00		0	0	0	0	0	0
23	Upper West	Pilot	2013-12-20	41609	NL training	PU	6.5	2	0	2	2	2	40	0	13	13	13	260	1	09:30:00	16:00:00		0	0	0	0	0	0
25	Upper West	Pilot	2014-02-25	41671	NL review meeting	PU	7.33333	4	1	3	1	4	50	7.33333	22	7.33333	29.3333	366.667	1	09:30:00	16:50:00		1	0	0	0	0	200
1	Volta	Control	2012-11-13	41214	District orientation	District	8	3	1	2	5	11	38	4	8	20	44	152	2	08:00:00	16:00:00	Duplicate entry, groups set to 2 splits hours	0.5	1	2	5	11	38
1	Volta	Pilot	2012-11-13	41214	District orientation	District	8	3	1	2	5	11	38	4	8	20	44	152	2	08:00:00	16:00:00	Duplicate entry, groups set to 2 splits hours	0.5	1	2	5	11	38
5	Volta	Pilot	2013-03-11	41334	NL training	PU	9	2	1	1	0	2	24	9	9	0	18	216	1	08:00:00	17:00:00		1	0	0	0	0	24
5	Volta	Pilot	2013-03-12	41334	NL training	PU	9	1	0	1	0	2	24	0	9	0	18	216	1	08:00:00	17:00:00		0	0	0	0	0	0
5	Volta	Pilot	2013-03-13	41334	NL training	PU	9	1	0	1	0	2	24	0	9	0	18	216	1	08:00:00	17:00:00		0	0	0	0	0	0
5	Volta	Pilot	2013-03-14	41334	NL training	PU	9	1	0	1	0	2	24	0	9	0	18	216	1	08:00:00	17:00:00		0	0	0	0	0	0
5	Volta	Pilot	2013-03-15	41334	NL training	PU	5	3	1	2	0	3	25	5	10	0	15	125	1	08:00:00	13:00:00		0	0	0	0	0	0
8	Volta	Pilot	2013-03-18	41334	NL training	PU	9	1	0	1	0	2	24	0	9	0	18	216	1	08:00:00	17:00:00		1	0	0	0	0	24
8	Volta	Pilot	2013-03-19	41334	NL training	PU	9	1	0	1	0	2	24	0	9	0	18	216	1	08:00:00	17:00:00		0	0	0	0	0	0
8	Volta	Pilot	2013-03-20	41334	NL training	PU	9	1	0	1	0	2	24	0	9	0	18	216	1	08:00:00	17:00:00		0	0	0	0	0	0
8	Volta	Pilot	2013-03-21	41334	NL training	PU	9	1	0	1	0	2	24	0	9	0	18	216	1	08:00:00	17:00:00		0	0	0	0	0	0
8	Volta	Pilot	2013-03-22	41334	NL training	PU	5	2	1	1	0	2	24	5	5	0	10	120	1	08:00:00	13:00:00		0	0	0	0	0	0
11	Volta	Pilot	2013-03-25	41334	NL training	PU	9	3	2	1	0	3	32	18	9	0	27	288	1	08:00:00	17:00:00		1	0	0	0	0	32
11	Volta	Pilot	2013-03-26	41334	NL training	PU	9	1	0	1	0	3	32	0	9	0	27	288	1	08:00:00	17:00:00		0	0	0	0	0	0
11	Volta	Pilot	2013-03-27	41334	NL training	PU	9	1	0	1	0	5	32	0	9	0	45	288	1	08:00:00	17:00:00		0	0	0	0	0	0
11	Volta	Pilot	2013-03-28	41334	NL training	PU	5	2	1	1	0	3	32	5	5	0	15	160	1	08:00:00	13:00:00		0	0	0	0	0	0
16	Volta	Pilot	2013-09-10	41518	NL review meeting	District	8	4	1	3	4	5	36	8	24	32	40	288	1	08:30:00	16:30:00		1	2	6	8	10	72
18	Volta	Pilot	2013-12-09	41609	NL training	PU	9	2	0	2	0	0	24	0	18	0	0	216	1	08:00:00	17:00:00		1	0	0	0	0	24
18	Volta	Pilot	2013-12-10	41609	NL training	PU	8.5	2	0	2	0	0	24	0	17	0	0	204	1	08:30:00	17:00:00		0	0	0	0	0	0
18	Volta	Pilot	2013-12-11	41609	NL training	PU	8	2	0	2	0	0	24	0	16	0	0	192	1	08:00:00	16:00:00		0	0	0	0	0	0
20	Volta	Pilot	2013-12-12	41609	NL training	PU	8.5	2	0	2	0	0	20	0	17	0	0	170	1	08:30:00	17:00:00		1	0	0	0	0	20
20	Volta	Pilot	2013-12-13	41609	NL training	PU	8.5	2	0	2	0	0	20	0	17	0	0	170	1	08:30:00	17:00:00		0	0	0	0	0	0
20	Volta	Pilot	2013-12-14	41609	NL training	PU	6	2	0	2	0	0	20	0	12	0	0	120	1	08:00:00	14:00:00		0	0	0	0	0	0
22	Volta	Pilot	2013-12-16	41609	NL training	PU	8.5	1	0	1	0	0	31	0	8.5	0	0	263.5	1	08:00:00	16:30:00		1	0	0	0	0	31
22	Volta	Pilot	2013-12-17	41609	NL training	PU	8.5	1	0	1	0	0	31	0	8.5	0	0	263.5	1	08:30:00	17:00:00		0	0	0	0	0	0
22	Volta	Pilot	2013-12-18	41609	NL training	PU	5	1	0	1	0	0	31	0	5	0	0	155	1	08:00:00	13:00:00		0	0	0	0	0	0
27	Volta	Pilot	2014-02-01	41671	NL review meeting	District	8	4	1	3	1	5	36	8	24	8	40	288	1	08:30:00	16:30:00	Added manually	1	2	6	2	10	72

## Sheet: Facilitation
Category	Actor	Region	Treatment	2012-10-01	2012-11-01	2012-12-01	2013-01-01	2013-02-01	2013-03-01	2013-04-01	2013-05-01	2013-06-01	2013-07-01	2013-08-01	2013-09-01	2013-10-01	2013-11-01	2013-12-01	2014-01-01	2014-02-01	2014-03-01	2014-04-01	2014-05-01	Units
				1	2	3	4	5	6	7	8	9	10	11	12	13	14	15	16	17	18	19	20
Visit	Plan mgr	Central	Control	0	0	1.7	0	0	0	0	0	5.9	0	0	11.9167	0	0	0	0	0	0	0	0	person-hours
Visit	Plan mgr	Central	Pilot	0	0	3.55	0	0	0	0	0	11.5167	0	2.16667	12.75	0	0	0	0	0	0	0	0	person-hours
Visit	Plan mgr	Upper West	Control	0	0	0	0	0	0	11.5167	2.3	0	0	0	0	0	0	0	0	0	0	0	0	person-hours
Visit	Plan mgr	Upper West	Pilot	0	0	0	0	0	0	12.8	1.5	0	0	0	0	0	0	0	0	0	0	0	0	person-hours
Visit	Plan mgr	Volta	Control	0	0	0	0	0	0	0	0	0	0	13.0833	8.76667	5.25	0	0	0	0	0	0	0	person-hours
Visit	Plan mgr	Volta	Pilot	0	0	0	0	0	0	8.08333	0	0	0	9.33333	18.3833	0	0	0	0	0	0	0	0	person-hours
Visit	Plan cdr	Central	Control	10.5167	8.1	10.6	17.75	2.36667	2.01667	12.85	5.15	19.2	5.45	0	41.5833	0	0	0	0	0	1.16667	9.5	5	person-hours
Visit	Plan cdr	Central	Pilot	13.6167	9.66667	25.7833	13.8	6.95	2.18333	23.75	12.1667	34.55	5.76667	6.5	38.25	0	0	0	0	0	1.48333	7.35	8.26667	person-hours
Visit	Plan cdr	Upper West	Control	0	0	0	6.28333	2.26667	0	50.8833	6.9	0	19.2667	0	0	0	0	0	0	0	0	0	0	person-hours
Visit	Plan cdr	Upper West	Pilot	0	0	0	7.51667	0	0	46.3833	4.5	0	27.6	0	0	0	0	0	0	20.3333	0	0	0	person-hours
Visit	Plan cdr	Volta	Control	0	2.25	0	0	0	0	0	0	0	11.5667	52.3333	35.0667	15.75	0	0	0	33.1	0	0	0	person-hours
Visit	Plan cdr	Volta	Pilot	0	4.16667	0	0	0	0	38.3667	5.38333	2.55	16	37.3333	73.5333	0	0	0	0	43.7667	0	0	0	person-hours
Visit	LNGO	Central	Control	0	12.15	32.9333	92.9167	28.9333	12.1333	142.333	48.4	32.5333	67.6	62.2	84.9833	0	0	0	0	0	0	0	0	person-hours
Visit	LNGO	Central	Pilot	0	14.5	65.1333	55.2	42.6	11.6667	125.2	48.6667	39.2833	38	87.6667	80.9333	0	0	0	0	0	0	0	0	person-hours
Visit	LNGO	Upper West	Control	0	14	13.1667	83.7667	63.3333	48.8667	17.25	0	0	22.15	21.9	0	0	0	20	0	0	0	0	0	person-hours
Visit	LNGO	Upper West	Pilot	0	29.8333	18.0833	39.5333	85.7667	41.6333	8.46667	19.4333	0	31.05	25.7	0	0	0	32	0	0	0	0	0	person-hours
Visit	LNGO	Volta	Control	0	75.3667	87.35	89.15	32	70.8667	144.6	122.2	37.6	96.3	92.8167	115.5	0	0	20	0	0	0	0	0	person-hours
Visit	LNGO	Volta	Pilot	0	67.8667	88.75	86.6	15.2	80.4	145.5	125.667	90.3333	86.0667	117.933	176.533	0	0	20	0	0	0	0	0	person-hours
Visit	Govt monitoring	Central	Control	0	0	0	0	0	0	0	0	0	0	0	0	0	0	0	0	0	0	0	0	person-hours
Visit	Govt monitoring	Central	Pilot	0	0	0	0	0	0	0	0	0	0	0	36	0	0	0	0	0	0	0	0	person-hours
Visit	Govt monitoring	Upper West	Control	0	0	0	0	0	0	0	0	0	0	0	0	0	0	0	0	0	0	0	0	person-hours
Visit	Govt monitoring	Upper West	Pilot	0	0	0	0	0	0	0	38.8667	0	0	0	0	0	0	0	0	0	0	0	0	person-hours
Visit	Govt monitoring	Volta	Control	0	0	0	0	0	0	0	0	0	0	0	0	0	0	0	0	0	0	0	0	person-hours
Visit	Govt monitoring	Volta	Pilot	0	0	0	0	0	0	0	0	0	0	0	40	0	0	0	0	0	0	0	0	person-hours
Visit	Govt ODF verification	Central	Control	0	0	0	0	0	0	0	0	0	0	0	144	0	0	0	0	0	0	0	0	person-hours
Visit	Govt ODF verification	Central	Pilot	0	0	0	0	0	0	0	0	0	0	0	144	0	0	0	0	0	0	0	0	person-hours
Visit	Govt ODF verification	Upper West	Control	0	0	0	0	0	0	0	0	0	0	0	0	0	0	80	0	0	0	0	0	person-hours
Visit	Govt ODF verification	Upper West	Pilot	0	0	0	0	0	0	0	0	0	0	0	0	0	0	128	0	0	0	0	0	person-hours
Visit	Govt ODF verification	Volta	Control	0	0	0	0	0	0	0	0	0	0	0	0	0	0	80	0	0	0	0	0	person-hours
Visit	Govt ODF verification	Volta	Pilot	0	0	0	0	0	0	0	0	0	0	0	0	0	0	80	0	0	0	0	0	person-hours
Per-diems	Plan	Central	Both	4	4	14	5	5	3	9	7	24	4	0	15	0	0	0	0	0	2	7	4	number of per-diems issued
Per-diems	Plan	Upper West	Both	0	0	0	8	1	0	39	5	0	27	0	0	0	0	0	0	6	0	0	0	number of per-diems issued
Per-diems	Plan	Volta	Both	0	1	0	0	0	0	1	0	0	6	15	25	5	0	0	0	30	0	0	0	number of per-diems issued
Category	Actor	Region	Treatment	2012-10-01	2012-11-01	2012-12-01	2013-01-01	2013-02-01	2013-03-01	2013-04-01	2013-05-01	2013-06-01	2013-07-01	2013-08-01	2013-09-01	2013-10-01	2013-11-01	2013-12-01	2014-01-01	2014-02-01	2014-03-01	2014-04-01	2014-05-01
				1	2	3	4	5	6	7	8	9	10	11	12	13	14	15	16	17	18	19	20
Visit	Plan mgr	Central	Control	0	0	14.1765	0	0	0	0	0	49.2007	0	0	99.3743	0	0	0	0	0	0	0	0	USD
Visit	Plan mgr	Central	Pilot	0	0	29.6038	0	0	0	0	0	96.0386	0	18.0681	106.324	0	0	0	0	0	0	0	0	USD
Visit	Plan mgr	Upper West	Control	0	0	0	0	0	0	96.0386	19.1799	0	0	0	0	0	0	0	0	0	0	0	0	USD
Visit	Plan mgr	Upper West	Pilot	0	0	0	0	0	0	106.74	12.5086	0	0	0	0	0	0	0	0	0	0	0	0	USD
Visit	Plan mgr	Volta	Control	0	0	0	0	0	0	0	0	0	0	109.103	73.1061	43.7803	0	0	0	0	0	0	0	USD
Visit	Plan mgr	Volta	Pilot	0	0	0	0	0	0	67.4077	0	0	0	77.8316	153.3	0	0	0	0	0	0	0	0	USD
Visit	Plan cdr	Central	Control	37.4719	28.8611	37.7689	63.245	8.43267	7.18558	45.7858	18.35	68.4115	19.4189	0	148.166	0	0	0	0	0	4.15695	33.8494	17.8155	USD
Visit	Plan cdr	Central	Pilot	48.5175	34.4433	91.8686	49.1708	24.7635	7.77944	84.6236	43.3511	123.105	20.5472	23.1602	136.289	0	0	0	0	0	5.28526	26.1888	29.455	USD
Visit	Plan cdr	Upper West	Control	0	0	0	22.3881	8.07636	0	181.302	24.5854	0	68.6491	0	0	0	0	0	0	0	0	0	0	USD
Visit	Plan cdr	Upper West	Pilot	0	0	0	26.7826	0	0	165.268	16.034	0	98.3416	0	0	0	0	0	0	72.4497	0	0	0	USD
Visit	Plan cdr	Volta	Control	0	8.01698	0	0	0	0	0	0	0	41.2132	186.469	124.946	56.1188	0	0	0	117.939	0	0	0	USD
Visit	Plan cdr	Volta	Pilot	0	14.8462	0	0	0	0	136.704	19.1814	9.08591	57.0096	133.022	262.007	0	0	0	0	155.945	0	0	0	USD
Visit	LNGO	Central	Control	0	118.412	320.963	905.55	281.979	118.249	1387.16	471.698	317.064	658.818	606.191	828.234	0	0	0	0	0	0	0	0	USD
Visit	LNGO	Central	Pilot	0	141.315	634.779	537.97	415.173	113.701	1220.18	474.297	382.849	370.342	854.385	788.763	0	0	0	0	0	0	0	0	USD
Visit	LNGO	Upper West	Control	0	123.972	116.593	741.765	560.825	432.721	152.751	0	0	196.141	193.928	0	0	0	177.103	0	0	0	0	0	USD
Visit	LNGO	Upper West	Pilot	0	264.178	160.13	350.073	759.476	368.669	74.9735	172.085	0	274.952	227.577	0	0	0	283.364	0	0	0	0	0	USD
Visit	LNGO	Volta	Control	0	453.096	525.138	535.959	192.38	426.042	869.318	734.652	226.047	578.944	558.003	694.372	0	0	120.238	0	0	0	0	0	USD
Visit	LNGO	Volta	Pilot	0	408.006	533.555	520.629	91.3806	483.355	874.729	755.493	543.073	517.423	709.001	1061.3	0	0	120.238	0	0	0	0	0	USD
Travel	Plan mgr	Central	Control	0	0	21.8901	0	0	0	0	0	54.2041	0	0	31.2716	0	0	0	0	0	0	0	0	USD
Travel	Plan mgr	Central	Pilot	0	0	21.8901	0	0	0	0	0	54.2041	0	0	31.2716	0	0	0	0	0	0	0	0	USD
Travel	Plan mgr	Upper West	Control	0	0	0	0	0	0	130.646	19.4579	0	0	0	0	0	0	0	0	0	0	0	0	USD
Travel	Plan mgr	Upper West	Pilot	0	0	0	0	0	0	130.646	19.4579	0	0	0	0	0	0	0	0	0	0	0	0	USD
Travel	Plan mgr	Volta	Control	0	0	0	0	0	0	0	0	0	0	28.1445	50.0346	9.38149	0	0	0	0	0	0	0	USD
Travel	Plan mgr	Volta	Pilot	0	0	0	0	0	0	0	0	0	0	28.1445	50.0346	9.38149	0	0	0	0	0	0	0	USD
Travel	Plan cdr	Central	Control	21.3786	28.5048	43.648	18.7063	18.2609	11.5801	32.0679	27.1686	73.4889	15.1432	0	47.2111	0	0	0	0	0	7.1262	23.1601	15.1432	USD
Travel	Plan cdr	Central	Pilot	21.3786	28.5048	43.648	18.7063	18.2609	11.5801	32.0679	27.1686	73.4889	15.1432	0	47.2111	0	0	0	0	0	7.1262	23.1601	15.1432	USD
Travel	Plan cdr	Upper West	Control	0	0	0	50.4772	7.1262	0	218.537	24.9417	0	141.336	0	0	0	0	0	0	45.1326	0	0	0	USD
Travel	Plan cdr	Upper West	Pilot	0	0	0	50.4772	7.1262	0	218.537	24.9417	0	141.336	0	0	0	0	0	0	45.1326	0	0	0	USD
Travel	Plan cdr	Volta	Control	0	4.00849	0	0	0	0	5.34465	0	0	23.1601	48.1018	85.5144	12.0255	0	0	0	79.279	0	0	0	USD
Travel	Plan cdr	Volta	Pilot	0	4.00849	0	0	0	0	5.34465	0	0	23.1601	48.1018	85.5144	12.0255	0	0	0	79.279	0	0	0	USD
Travel	LNGO	Central	Control	0	116.95	214.408	303.339	326.485	199.79	604.242	419.071	370.342	341.104	428.817	455.618	0	0	0	0	0	0	0	0	USD
Travel	LNGO	Central	Pilot	0	116.95	214.408	303.339	326.485	199.79	604.242	419.071	370.342	341.104	428.817	562.822	0	0	0	0	0	0	0	0	USD
Travel	LNGO	Upper West	Control	0	295.171	213.999	662.66	1123.13	473.75	141.682	0	0	380.771	318.785	0	0	0	112.165	0	0	0	0	0	USD
Travel	LNGO	Upper West	Pilot	0	295.171	213.999	662.66	1123.13	473.75	141.682	191.861	0	380.771	318.785	0	0	0	153.489	0	0	0	0	0	USD
Travel	LNGO	Volta	Control	0	155.557	196.138	220.937	60.8703	210.416	294.582	321.636	183.362	280.304	247.239	336.665	0	0	33.8168	0	0	0	0	0	USD
Travel	LNGO	Volta	Pilot	0	155.557	196.138	220.937	60.8703	210.416	294.582	321.636	183.362	280.304	247.239	404.299	0	0	33.8168	0	0	0	0	0	USD
Transport	LNGO	Central	Control	0	484.614	666.345	908.652	1014.66	620.912	1877.88	1302.4	1378.12	1060.09	1332.69	1756.73	0	0	0	0	0	0	0	0	USD
Transport	LNGO	Central	Pilot	0	484.614	666.345	908.652	1014.66	620.912	1877.88	1302.4	1378.12	1060.09	1332.69	1756.73	0	0	0	0	0	0	0	0	USD
Transport	LNGO	Upper West	Control	0	431.03	312.497	1325.42	1950.41	1400.85	754.302	0	0	926.714	1002.14	0	0	0	0	0	0	0	0	0	USD
Transport	LNGO	Upper West	Pilot	0	431.03	312.497	1325.42	1950.41	1400.85	754.302	0	0	926.714	1002.14	0	0	0	0	0	0	0	0	0	USD
Transport	LNGO	Volta	Control	0	1119.32	1119.32	1260.85	347.376	900.605	1260.85	1376.64	784.813	1286.58	1260.85	1569.63	0	0	0	0	0	0	0	0	USD
Transport	LNGO	Volta	Pilot	0	1119.32	1119.32	1260.85	347.376	900.605	1260.85	1376.64	784.813	1286.58	1260.85	1569.63	0	0	0	0	0	0	0	0	USD
Visit	Govt contract	Central	Control	0	0	0	0	0	0	0	0	0	0	0	3880.16	0	0	0	0	0	0	0	0	USD
Visit	Govt contract	Central	Pilot	0	0	0	0	0	0	0	0	0	0	0	7264.43	0	0	0	0	0	0	0	0	USD
Visit	Govt contract	Upper West	Control	0	0	0	0	0	0	0	0	0	0	0	0	0	0	856.779	0	0	0	0	0	USD
Visit	Govt contract	Upper West	Pilot	0	0	0	0	0	0	0	3874.4	0	0	0	0	0	0	1370.85	0	0	0	0	0	USD
Visit	Govt contract	Volta	Control	0	0	0	0	0	0	0	0	0	0	0	0	0	0	3712.49	0	0	0	0	0	USD
Visit	Govt contract	Volta	Pilot	0	0	0	0	0	0	0	0	0	0	0	1880.15	0	0	3712.49	0	0	0	0	0	USD
Transport - Plan car	Plan	Central	Control	0	0	63.0152	0	0	0	0	0	96.0232	0	0	24.0058	0	0	0	0	0	0	27.0065	0	USD
Transport - Plan car	Plan	Central	Pilot	0	0	63.0152	0	0	0	0	0	96.0232	0	0	24.0058	0	0	0	0	0	0	27.0065	0	USD
Transport - Plan car	Plan	Upper West	Control	0	0	0	120.029	0	0	272.066	56.0135	0	476.115	0	0	0	0	0	0	0	0	0	0	USD
Transport - Plan car	Plan	Upper West	Pilot	0	0	0	120.029	0	0	272.066	56.0135	0	476.115	0	0	0	0	0	0	0	0	0	0	USD
Transport - Plan car	Plan	Volta	Control	0	0	0	0	0	0	0	0	0	39.0094	0	0	27.0065	0	0	0	267.064	0	0	0	USD
Transport - Plan car	Plan	Volta	Pilot	0	0	0	0	0	0	0	0	0	39.0094	0	0	27.0065	0	0	0	267.064	0	0	0	USD
Transport - Plan motorcycle	Plan	Central	Control	59.662	0	0	0	0	11.1866	0	0	0	0	0	0	0	0	0	0	0	19.8873	42.2606	42.2606	USD
Transport - Plan motorcycle	Plan	Central	Pilot	59.662	0	0	0	0	11.1866	0	0	0	0	0	0	0	0	0	0	0	19.8873	42.2606	42.2606	USD
Transport - Plan motorcycle	Plan	Upper West	Control	0	0	0	0	0	0	26.5164	0	0	0	0	0	0	0	0	0	125.953	0	0	0	USD
Transport - Plan motorcycle	Plan	Upper West	Pilot	0	0	0	0	0	0	26.5164	0	0	0	0	0	0	0	0	0	125.953	0	0	0	USD
Transport - Plan motorcycle	Plan	Volta	Control	0	0	0	0	0	0	14.9155	0	0	11.1866	0	0	0	0	0	0	0	0	0	0	USD
Transport - Plan motorcycle	Plan	Volta	Pilot	0	0	0	0	0	0	14.9155	0	0	11.1866	0	0	0	0	0	0	0	0	0	0	USD
Per-diems	Plan	Central	Control	36.7688	37.165	129.425	45.8478	45.9248	27.3824	81.3953	62.041	210.337	34.6192	0	123.385	0	0	0	0	0	13.6054	45.7516	24.735	USD
Per-diems	Plan	Central	Pilot	36.7688	37.165	129.425	45.8478	45.9248	27.3824	81.3953	62.041	210.337	34.6192	0	123.385	0	0	0	0	0	13.6054	45.7516	24.735	USD
Per-diems	Plan	Upper West	Control	0	0	0	73.3564	9.18495	0	352.713	44.315	0	233.68	0	0	0	0	0	0	44.2573	0	0	0	USD
Per-diems	Plan	Upper West	Pilot	0	0	0	73.3564	9.18495	0	352.713	44.315	0	233.68	0	0	0	0	0	0	44.2573	0	0	0	USD
Per-diems	Plan	Volta	Control	0	9.29126	0	0	0	0	9.04393	0	0	51.9288	126.965	205.641	40.4157	0	0	0	221.286	0	0	0	USD
Per-diems	Plan	Volta	Pilot	0	9.29126	0	0	0	0	9.04393	0	0	51.9288	126.965	205.641	40.4157	0	0	0	221.286	0	0	0	USD

## Sheet: Visit-data
Region	Community	Treatment	Date	yr-mnth	Duration	Plan mgr (#)	Plan cdr (#)	LNGO (#)	Govt (#)	Plan mgr (ph)	Plan cdr (ph)	LNGO (ph)	Govt (ph)	Purpose	Met with	Start time	End time	Govt contract	Govt monitoring	Govt ODF verification
Central	1	Control	2012-10-16	41183	1.31667	0	1	0	1	0	1.31667	0	1.31667	Pre-triggering	Chief	12:53:00	14:12:00		0	0
Central	2	Control	2012-10-17	41183	1.28333	0	1	0	1	0	1.28333	0	1.28333	Pre-triggering	Chief	09:17:00	10:34:00		0	0
Central	3	Control	2012-10-17	41183	1.28333	0	1	0	1	0	1.28333	0	1.28333	Pre-triggering	Chief	13:08:00	14:25:00		0	0
Central	4	Control	2012-10-18	41183	1.2	0	1	0	1	0	1.2	0	1.2	Pre-triggering	Chief	10:12:00	11:24:00		0	0
Central	5	Control	2012-10-18	41183	1.2	0	1	0	1	0	1.2	0	1.2	Pre-triggering	Chief	11:24:00	12:36:00		0	0
Central	6	Control	2012-10-18	41183	1.2	0	1	0	0	0	1.2	0	0	Pre-triggering	Chief	12:36:00	13:48:00		0	0
Central	7	Control	2012-10-18	41183	1.2	0	1	0	1	0	1.2	0	1.2	Pre-triggering	Chief	13:48:00	15:00:00		0	0
Central	8	Control	2012-10-20	41183	1.83333	0	1	0	1	0	1.83333	0	1.83333	Pre-triggering	Chief	09:40:00	11:30:00		0	0
Central	1	Control	2012-11-21	41214	0.333333	0	2	3	0	0	0.666667	1	0	Pre-triggering	Elders	08:20:00	08:40:00		0	0
Central	9	Control	2012-11-21	41214	0.416667	0	2	3	0	0	0.833333	1.25	0	Pre-triggering	Chief, Elders	11:05:00	11:30:00		0	0
Central	5	Control	2012-11-22	41214	0.583333	0	2	3	0	0	1.16667	1.75	0	Pre-triggering	Chief, Elders	08:00:00	08:35:00		0	0
Central	4	Control	2012-11-22	41214	0.416667	0	2	3	0	0	0.833333	1.25	0	Pre-triggering	Chief, Elders	08:45:00	09:10:00		0	0
Central	6	Control	2012-11-22	41214	0.25	0	2	3	0	0	0.5	0.75	0	Pre-triggering	Elders	09:40:00	09:55:00		0	0
Central	7	Control	2012-11-22	41214	0.416667	0	2	3	0	0	0.833333	1.25	0	Pre-triggering	Elders	10:33:00	10:58:00		0	0
Central	2	Control	2012-11-22	41214	0.866667	0	2	3	0	0	1.73333	2.6	0	Pre-triggering	Elders	11:15:00	12:07:00		0	0
Central	3	Control	2012-11-22	41214	0.25	0	2	3	0	0	0.5	0.75	0	Pre-triggering	Chief	12:35:00	12:50:00		0	0
Central	8	Control	2012-11-22	41214	0.516667	0	2	3	0	0	1.03333	1.55	0	Pre-triggering	Chief, Elders	14:29:00	15:00:00		0	0
Central	1	Control	2012-12-13	41244	0.9	1	3	0	0	0.9	2.7	0	0	Pre-triggering	Chief, Elders	10:09:00	11:03:00		0	0
Central	2	Control	2012-12-15	41244	0.8	1	3	0	0	0.8	2.4	0	0	Pre-triggering	Chief, Elders	11:22:00	12:10:00		0	0
Central	4	Control	2012-12-20	41244	2.56667	0	1	4	0	0	2.56667	10.2667	0	Triggering	Community	11:22:00	13:56:00		0	0
Central	9	Control	2012-12-21	41244	2.93333	0	1	4	0	0	2.93333	11.7333	0	Triggering		06:54:00	09:50:00		0	0
Central	1	Control	2012-12-28	41244	2.73333	0	0	4	0	0	0	10.9333	0	Triggering	Community	07:45:00	10:29:00		0	0
Central	5	Control	2013-01-02	41275	3	0	1	4	0	0	3	12	0	Triggering	Community	07:45:00	10:45:00		0	0
Central	2	Control	2013-01-04	41275	2.66667	0	0	4	0	0	0	10.6667	0	Triggering	Community	07:50:00	10:30:00		0	0
Central	9	Control	2013-01-04	41275	3.33333	0	1	4	0	0	3.33333	13.3333	0	Triggering	Community	10:55:00	14:15:00		0	0
Central	3	Control	2013-01-09	41275	3.05	0	1	4	0	0	3.05	12.2	0	Triggering	Community	06:58:00	10:01:00		0	0
Central	8	Control	2013-01-09	41275	2.31667	0	1	4	0	0	2.31667	9.26667	0	Triggering	Community	11:11:00	13:30:00		0	0
Central	6	Control	2013-01-28	41275	6.05	0	1	4	0	0	6.05	24.2	0	Triggering	Community	07:05:00	13:08:00		0	0
Central	7	Control	2013-01-30	41275	2.25	0	0	5	0	0	0	11.25	0	Triggering	Community	11:05:00	13:20:00		0	0
Central	7	Control	2013-02-19	41306	1.23333	0	1	4	0	0	1.23333	4.93333	0	Triggering	Children, School	07:56:00	09:10:00		0	0
Central	4	Control	2013-02-19	41306	2.55	0	0	4	0	0	0	10.2	0	Triggering	Children, School	07:58:00	10:31:00		0	0
Central	5	Control	2013-02-20	41306	1.13333	0	0	4	0	0	0	4.53333	0	Triggering	Children, School	07:45:00	08:53:00		0	0
Central	6	Control	2013-02-20	41306	1.18333	0	0	4	0	0	0	4.73333	0	Triggering	Children, School	11:54:00	13:05:00		0	0
Central	2	Control	2013-02-26	41306	1.13333	0	1	4	0	0	1.13333	4.53333	0	Triggering	Children, School	08:03:00	09:11:00		0	0
Central	3	Control	2013-03-08	41334	0.95	0	1	4	0	0	0.95	3.8	0	Triggering	Children, School	12:00:00	12:57:00		0	0
Central	1	Control	2013-03-12	41334	1.01667	0	0	4	0	0	0	4.06667	0	Triggering	Children, School	09:00:00	10:01:00		0	0
Central	9	Control	2013-03-26	41334	1.06667	0	1	4	0	0	1.06667	4.26667	0	Triggering	Children, School	11:03:00	12:07:00		0	0
Central	8	Control	2013-04-03	41365	3.41667	0	0	4	0	0	0	13.6667	0	Follow-up	Households	06:30:00	09:55:00		0	0
Central	4	Control	2013-04-04	41365	4.55	0	0	4	0	0	0	18.2	0	Follow-up	Households	06:17:00	10:50:00		0	0
Central	5	Control	2013-04-04	41365	2.95	0	0	4	0	0	0	11.8	0	Follow-up	Households	11:03:00	14:00:00		0	0
Central	7	Control	2013-04-05	41365	3.48333	0	0	4	0	0	0	13.9333	0	Follow-up	Households	06:01:00	09:30:00		0	0
Central	4	Control	2013-04-07	41365	2.36667	0	1	4	0	0	2.36667	9.46667	0	Follow-up	Community	06:13:00	08:35:00		0	0
Central	3	Control	2013-04-10	41365	3.63333	0	0	4	0	0	0	14.5333	0	Follow-up	Households	06:07:00	09:45:00		0	0
Central	6	Control	2013-04-10	41365	3.15	0	1	4	0	0	3.15	12.6	0	Follow-up	Households, Natural Leader	06:51:00	10:00:00		0	0
Central	9	Control	2013-04-12	41365	4.7	0	0	4	0	0	0	18.8	0	Follow-up	Households	06:12:00	10:54:00		0	0
Central	1	Control	2013-04-16	41365	3.83333	0	1	4	0	0	3.83333	15.3333	0	Follow-up	Households, Natural Leader	11:05:00	14:55:00		0	0
Central	2	Control	2013-04-17	41365	3.5	0	1	4	0	0	3.5	14	0	Follow-up	Households, Natural Leader	06:09:00	09:39:00		0	0
Central	4	Control	2013-05-09	41395	0.266667	0	1	4	0	0	0.266667	1.06667	0	Follow-up	Natural Leader	07:44:00	08:00:00		0	0
Central	7	Control	2013-05-10	41395	0.5	0	0	4	0	0	0	2	0	Follow-up	Natural Leader	11:00:00	11:30:00		0	0
Central	3	Control	2013-05-15	41395	2.48333	0	0	4	0	0	0	9.93333	0	Follow-up	Natural Leader	07:01:00	09:30:00		0	0
Central	8	Control	2013-05-15	41395	0.966667	0	1	4	0	0	0.966667	3.86667	0	Follow-up	Natural Leader	09:30:00	10:28:00		0	0
Central	6	Control	2013-05-16	41395	1.06667	0	1	4	0	0	1.06667	4.26667	0	Follow-up	Natural Leader	08:06:00	09:10:00		0	0
Central	9	Control	2013-05-17	41395	3.96667	0	0	4	0	0	0	15.8667	0	Follow-up	Chief, Elders, Natural Leader	07:01:00	10:59:00		0	0
Central	1	Control	2013-05-29	41395	2.85	0	1	4	0	0	2.85	11.4	0	Follow-up	Chief, Elders, Natural Leader	07:39:00	10:30:00		0	0
Central	2	Control	2013-06-07	41426	1.58333	0	0	4	0	0	0	6.33333	0	Follow-up	Natural Leader	07:23:00	08:58:00		0	0
Central	7	Control	2013-06-07	41426	0.833333	0	0	4	0	0	0	3.33333	0	Follow-up	Natural Leader	09:05:00	09:55:00		0	0
Central	5	Control	2013-06-07	41426	0.4	0	0	4	0	0	0	1.6	0	Follow-up	Chief, Community, Elders	10:01:00	10:25:00		0	0
Central	2	Control	2013-06-09	41426	0.6	0	0	4	0	0	0	2.4	0	Follow-up		07:30:00	08:06:00		0	0
Central	8	Control	2013-06-12	41426	0.916667	0	0	4	0	0	0	3.66667	0	Follow-up		08:32:00	09:27:00		0	0
Central	3	Control	2013-06-12	41426	0.75	0	0	4	0	0	0	3	0	Follow-up		10:00:00	10:45:00		0	0
Central	9	Control	2013-06-14	41426	1.5	0	1	4	0	0	1.5	6	0	Follow-up	Chief, Elders, Natural Leader	08:05:00	09:35:00		0	0
Central	6	Control	2013-06-19	41426	0.833333	0	0	4	0	0	0	3.33333	0	Follow-up		08:03:00	08:53:00		0	0
Central	5	Control	2013-06-22	41426	0.666667	1	3	0	0	0.666667	2	0	0	Follow-up	Natural Leader	14:40:00	15:20:00		0	0
Central	4	Control	2013-06-22	41426	0.666667	1	3	0	0	0.666667	2	0	0	Follow-up	Natural Leader	15:30:00	16:10:00		0	0
Central	3	Control	2013-06-23	41426	0.416667	1	3	0	0	0.416667	1.25	0	0	Follow-up	Chief, Households, Natural Leader	08:35:00	09:00:00		0	0
Central	1	Control	2013-06-23	41426	1.05	1	3	0	0	1.05	3.15	0	0	Follow-up	Chief, Households, Natural Leader	12:42:00	13:45:00		0	0
Central	7	Control	2013-06-24	41426	0.233333	1	3	0	0	0.233333	0.7	0	0	Follow-up		11:20:00	11:34:00		0	0
Central	6	Control	2013-06-25	41426	0.483333	1	3	1	0	0.483333	1.45	0.483333	0	Follow-up	Natural Leader	08:56:00	09:25:00		0	0
Central	2	Control	2013-06-25	41426	0.716667	1	3	1	0	0.716667	2.15	0.716667	0	Follow-up	Chief, Households, Natural Leader	11:20:00	12:03:00		0	0
Central	9	Control	2013-06-26	41426	1.66667	1	3	1	0	1.66667	5	1.66667	0	Follow-up	Households, Natural Leader	08:50:00	10:30:00		0	0
Central	8	Control	2013-07-03	41456	2.03333	0	1	4	0	0	2.03333	8.13333	0	Follow-up	Community	06:30:00	08:32:00		0	0
Central	5	Control	2013-07-03	41456	1.93333	0	0	4	0	0	0	7.73333	0	Follow-up	Community	09:05:00	11:01:00		0	0
Central	2	Control	2013-07-05	41456	2.25	0	1	4	0	0	2.25	9	0	Follow-up	Community	06:15:00	08:30:00		0	0
Central	7	Control	2013-07-05	41456	2.41667	0	0	4	0	0	0	9.66667	0	Follow-up	Community	09:05:00	11:30:00		0	0
Central	3	Control	2013-07-10	41456	2.16667	0	0	4	0	0	0	8.66667	0	Follow-up	Community, Natural Leader	06:20:00	08:30:00		0	0
Central	8	Control	2013-07-11	41456	1.16667	0	1	4	0	0	1.16667	4.66667	0	Follow-up	Community	08:45:00	09:55:00		0	0
Central	1	Control	2013-07-12	41456	0.816667	0	0	4	0	0	0	3.26667	0	Follow-up	Community	08:27:00	09:16:00		0	0
Central	9	Control	2013-07-12	41456	1.03333	0	0	4	0	0	0	4.13333	0	Triggering	Community	10:28:00	11:30:00		0	0
Central	6	Control	2013-07-24	41456	3.08333	0	0	4	0	0	0	12.3333	0	Follow-up	Elders, Natural Leader	06:10:00	09:15:00		0	0
Central	5	Control	2013-08-05	41487	2.15	0	0	4	0	0	0	8.6	0	Follow-up	Natural Leader	06:30:00	08:39:00		0	0
Central	8	Control	2013-08-07	41487	1.83333	0	0	4	0	0	0	7.33333	0	Follow-up	Chief, Community, Elders, Natural Leader	07:04:00	08:54:00		0	0
Central	3	Control	2013-08-14	41487	1.91667	0	0	4	0	0	0	7.66667	0	Follow-up	Chief, Elders, Natural Leader	06:10:00	08:05:00		0	0
Central	5	Control	2013-08-14	41487	1.8	0	0	4	0	0	0	7.2	0	Follow-up	Chief, Elders, Natural Leader	11:15:00	13:03:00		0	0
Central	9	Control	2013-08-16	41487	1.85	0	0	4	0	0	0	7.4	0	Follow-up	Chief, Elders, Natural Leader	06:07:00	07:58:00		0	0
Central	6	Control	2013-08-28	41487	4.5	0	0	4	0	0	0	18	0	Follow-up	Households	06:15:00	10:45:00		0	0
Central	4	Control	2013-08-29	41487	1.5	0	0	4	0	0	0	6	0	Follow-up	Chief, Elders, Natural Leader	10:36:00	12:06:00		0	0
Central	7	Control	2013-09-06	41518	0.85	0	0	4	0	0	0	3.4	0	Follow-up		06:10:00	07:01:00		0	0
Central	7	Control	2013-09-08	41518	2.6	0	0	4	0	0	0	10.4	0	Follow-up	Chief, Elders, Natural Leader	06:13:00	08:49:00		0	0
Central	7	Control	2013-09-11	41518	4	0	0	0	4	0	0	0	16	Follow-up	Chief, Elders, Households, Natural Leader	08:00:00	12:00:00	ODF verification	0	16
Central	1	Control	2013-09-11	41518	4	0	0	0	4	0	0	0	16	Follow-up	Chief, Elders, Households, Natural Leader	13:00:00	17:00:00	ODF verification	0	16
Central	2	Control	2013-09-12	41518	4	0	0	0	4	0	0	0	16	Follow-up	Chief, Elders, Households, Natural Leader	08:00:00	12:00:00	ODF verification	0	16
Central	3	Control	2013-09-12	41518	4	0	0	0	4	0	0	0	16	Follow-up	Chief, Elders, Households, Natural Leader	13:00:00	17:00:00	ODF verification	0	16
Central	6	Control	2013-09-13	41518	4	0	0	0	4	0	0	0	16	Follow-up	Chief, Elders, Households, Natural Leader	08:00:00	12:00:00	ODF verification	0	16
Central	5	Control	2013-09-13	41518	4	0	0	0	4	0	0	0	16	Follow-up	Chief, Elders, Households, Natural Leader	13:00:00	17:00:00	ODF verification	0	16
Central	4	Control	2013-09-14	41518	4	0	0	0	4	0	0	0	16	Follow-up	Chief, Elders, Households, Natural Leader	08:00:00	12:00:00	ODF verification	0	16
Central	9	Control	2013-09-14	41518	4	0	0	0	4	0	0	0	16	Follow-up	Chief, Elders, Households, Natural Leader	13:00:00	17:00:00	ODF verification	0	16
Central	8	Control	2013-09-15	41518	4	0	0	0	4	0	0	0	16	Follow-up	Chief, Elders, Households, Natural Leader	08:00:00	12:00:00	ODF verification	0	16
Central	4	Control	2013-09-16	41518	0.7	1	3	1	0	0.7	2.1	0.7	0	Follow-up	Elders, Natural Leader	08:00:00	08:42:00		0	0
Central	3	Control	2013-09-18	41518	1.26667	1	3	1	0	1.26667	3.8	1.26667	0	Follow-up	Chief, Elders, Households, Natural Leader	01:50:00	03:06:00		0	0
Central	3	Control	2013-09-18	41518	2.73333	0	0	4	0	0	0	10.9333	0	Follow-up	Community	06:13:00	08:57:00		0	0
Central	5	Control	2013-09-18	41518	0.8	0	0	4	0	0	0	3.2	0	Follow-up	Community	09:10:00	09:58:00		0	0
Central	8	Control	2013-09-18	41518	2.13333	1	3	1	0	2.13333	6.4	2.13333	0	Follow-up	Elders, Households, Natural Leader	10:30:00	12:38:00		0	0
Central	6	Control	2013-09-19	41518	1.48333	1	3	1	0	1.48333	4.45	1.48333	0	Follow-up	Chief, Elders, Households, Natural Leader	08:35:00	10:04:00		0	0
Central	2	Control	2013-09-20	41518	2.55	0	0	4	0	0	0	10.2	0	Follow-up	Community	06:18:00	08:51:00		0	0
Central	9	Control	2013-09-20	41518	1.21667	0	0	4	0	0	0	4.86667	0	Follow-up	Community	09:07:00	10:20:00		0	0
Central	1	Control	2013-09-20	41518	3.33333	1	3	1	0	3.33333	10	3.33333	0	Follow-up	Chief, Elders, Households, Natural Leader	11:10:00	14:30:00		0	0
Central	9	Control	2013-09-24	41518	2.91667	0	2	0	2	0	5.83333	0	5.83333	Follow-up	Chief, Elders, Households, Natural Leader	08:35:00	11:30:00		0	0
Central	6	Control	2013-09-25	41518	2.91667	0	0	4	0	0	0	11.6667	0	Follow-up	Community	06:10:00	09:05:00		0	0
Central	8	Control	2013-09-25	41518	1.23333	0	0	4	0	0	0	4.93333	0	Follow-up	Community	09:45:00	10:59:00		0	0
Central	4	Control	2013-09-26	41518	1.41667	0	0	4	0	0	0	5.66667	0	Follow-up	Community	09:05:00	10:30:00		0	0
Central	2	Control	2013-09-26	41518	0.666667	1	3	0	2	0.666667	2	0	1.33333	Follow-up	Elders, Households, Natural Leader	10:40:00	11:20:00		0	0
Central	5	Control	2013-09-26	41518	0.666667	1	3	0	2	0.666667	2	0	1.33333	Follow-up	Households, Natural Leader	11:20:00	12:00:00		0	0
Central	1	Control	2013-09-27	41518	2.7	0	0	4	0	0	0	10.8	0	Follow-up	Community	06:17:00	08:59:00		0	0
Central	7	Control	2013-09-27	41518	1.66667	1	3	0	2	1.66667	5	0	3.33333	Follow-up	Chief, Households	09:20:00	11:00:00		0	0
Central	8	Control	2014-03-20	41699	1.16667	0	1	0	0	0	1.16667	0	0	Follow-up	Households, Natural Leader	08:40:00	09:50:00		0	0
Central	4	Control	2014-04-03	41730	1.63333	0	2	0	0	0	3.26667	0	0	Follow-up	Chief, Elders, Households, Natural Leader	10:02:00	11:40:00		0	0
Central	6	Control	2014-04-24	41730	1.31667	0	1	0	0	0	1.31667	0	0	Follow-up	Elders, Households, Natural Leader	09:41:00	11:00:00		0	0
Central	5	Control	2014-04-24	41730	1.16667	0	1	0	0	0	1.16667	0	0	Follow-up	Chief, Natural Leader	12:30:00	13:40:00		0	0
Central	2	Control	2014-04-25	41730	2.16667	0	1	0	0	0	2.16667	0	0	Follow-up	Chief, Households, Natural Leader	09:20:00	11:30:00		0	0
Central	7	Control	2014-04-25	41730	1.58333	0	1	0	0	0	1.58333	0	0	Follow-up	Chief, Natural Leader	09:20:00	10:55:00		0	0
Central	3	Control	2014-05-09	41760	1.5	0	1	0	0	0	1.5	0	0	Follow-up	Chief, Households, Natural Leader	13:40:00	15:10:00		0	0
Central	9	Control	2014-05-12	41760	3.5	0	1	0	0	0	3.5	0	0	Follow-up	Elders	09:00:00	12:30:00		0	0
Central	10	Pilot	2012-10-16	41183	1.31667	0	1	0	1	0	1.31667	0	1.31667	Pre-triggering	Chief	10:15:00	11:34:00		0	0
Central	11	Pilot	2012-10-16	41183	1	0	1	0	1	0	1	0	1	Pre-triggering	Chief	11:34:00	12:34:00		0	0
Central	12	Pilot	2012-10-17	41183	1.28333	0	1	0	1	0	1.28333	0	1.28333	Pre-triggering	Chief	08:00:00	09:17:00		0	0
Central	13	Pilot	2012-10-17	41183	1.28333	0	1	0	1	0	1.28333	0	1.28333	Pre-triggering	Chief	10:34:00	11:51:00		0	0
Central	14	Pilot	2012-10-17	41183	1.28333	0	1	0	1	0	1.28333	0	1.28333	Pre-triggering	Chief	11:51:00	13:08:00		0	0
Central	15	Pilot	2012-10-17	41183	1.28333	0	1	0	1	0	1.28333	0	1.28333	Pre-triggering	Chief	14:25:00	15:42:00		0	0
Central	16	Pilot	2012-10-17	41183	1.3	0	1	0	1	0	1.3	0	1.3	Pre-triggering	Chief	15:42:00	17:00:00		0	0
Central	15	Pilot	2012-10-18	41183	1.2	0	1	0	1	0	1.2	0	1.2	Pre-triggering	Chief	09:00:00	10:12:00		0	0
Central	17	Pilot	2012-10-20	41183	1.83333	0	1	0	1	0	1.83333	0	1.83333	Pre-triggering	Chief	11:30:00	13:20:00		0	0
Central	18	Pilot	2012-10-20	41183	1.83333	0	1	0	1	0	1.83333	0	1.83333	Pre-triggering	Chief	13:20:00	15:10:00		0	0
Central	11	Pilot	2012-11-21	41214	0.683333	0	2	3	0	0	1.36667	2.05	0	Pre-triggering	Elders	09:05:00	09:46:00		0	0
Central	10	Pilot	2012-11-21	41214	0.583333	0	2	3	0	0	1.16667	1.75	0	Pre-triggering	Elders	09:59:00	10:34:00		0	0
Central	15	Pilot	2012-11-21	41214	0.366667	0	2	3	0	0	0.733333	1.1	0	Pre-triggering	Elders	11:17:00	11:39:00		0	0
Central	18	Pilot	2012-11-21	41214	0.766667	0	2	3	0	0	1.53333	2.3	0	Pre-triggering	Elders	12:00:00	12:46:00		0	0
Central	13	Pilot	2012-11-21	41214	0.5	0	2	3	0	0	1	1.5	0	Pre-triggering	Chief, Elders	14:00:00	14:30:00		0	0
Central	12	Pilot	2012-11-21	41214	0.5	0	2	3	0	0	1	1.5	0	Pre-triggering	Elders	14:39:00	15:09:00		0	0
Central	16	Pilot	2012-11-22	41214	0.5	0	2	3	0	0	1	1.5	0	Pre-triggering	Chief, Elders	10:00:00	10:30:00		0	0
Central	14	Pilot	2012-11-22	41214	0.266667	0	2	3	0	0	0.533333	0.8	0	Pre-triggering	Chief	12:44:00	13:00:00		0	0
Central	17	Pilot	2012-11-22	41214	0.666667	0	2	3	0	0	1.33333	2	0	Pre-triggering	Elders	15:20:00	16:00:00		0	0
Central	10	Pilot	2012-12-13	41244	1.03333	1	3	0	0	1.03333	3.1	0	0	Pre-triggering	Chief, Elders	11:30:00	12:32:00		0	0
Central	18	Pilot	2012-12-13	41244	0.666667	1	3	0	0	0.666667	2	0	0	Pre-triggering	Chief, Elders	13:30:00	14:10:00		0	0
Central	14	Pilot	2012-12-15	41244	0.233333	1	3	0	0	0.233333	0.7	0	0	Pre-triggering	Chief	12:20:00	12:34:00		0	0
Central	12	Pilot	2012-12-15	41244	0.833333	1	3	0	0	0.833333	2.5	0	0	Pre-triggering	Chief, Elders	12:40:00	13:30:00		0	0
Central	17	Pilot	2012-12-15	41244	0.783333	1	3	0	0	0.783333	2.35	0	0	Pre-triggering	Elders	13:45:00	14:32:00		0	0
Central	18	Pilot	2012-12-18	41244	3.16667	0	1	4	0	0	3.16667	12.6667	0	Triggering	Community	07:51:00	11:01:00		0	0
Central	13	Pilot	2012-12-19	41244	2.36667	0	1	4	0	0	2.36667	9.46667	0	Triggering	Community	06:48:00	09:10:00		0	0
Central	12	Pilot	2012-12-19	41244	2.78333	0	1	4	0	0	2.78333	11.1333	0	Triggering	Community	09:28:00	12:15:00		0	0
Central	16	Pilot	2012-12-20	41244	3.93333	0	1	4	0	0	3.93333	15.7333	0	Triggering	Children, Community	06:53:00	10:49:00		0	0
Central	11	Pilot	2012-12-21	41244	2.88333	0	1	4	0	0	2.88333	11.5333	0	Triggering	Community	10:56:00	13:49:00		0	0
Central	15	Pilot	2012-12-28	41244	1.15	0	0	4	0	0	0	4.6	0	Triggering	Elders	10:51:00	12:00:00		0	0
Central	15	Pilot	2013-01-02	41275	1.33333	0	1	4	0	0	1.33333	5.33333	0	Triggering	Chief, Elders	10:50:00	12:10:00		0	0
Central	14	Pilot	2013-01-11	41275	5.08333	0	1	4	0	0	5.08333	20.3333	0	Triggering	Community	06:56:00	12:01:00		0	0
Central	15	Pilot	2013-01-23	41275	3.83333	0	1	4	0	0	3.83333	15.3333	0	Triggering	Community	06:40:00	10:30:00		0	0
Central	10	Pilot	2013-01-30	41275	3.55	0	1	4	0	0	3.55	14.2	0	Triggering	Community	07:10:00	10:43:00		0	0
Central	17	Pilot	2013-02-06	41306	3.38333	0	1	4	0	0	3.38333	13.5333	0	Triggering	Community	07:07:00	10:30:00		0	0
Central	16	Pilot	2013-02-21	41306	1.23333	0	0	4	0	0	0	4.93333	0	Triggering	Children, School	07:56:00	09:10:00		0	0
Central	11	Pilot	2013-02-21	41306	1.23333	0	0	4	1	0	0	4.93333	1.23333	Triggering	Children, School	07:56:00	09:10:00		0	0
Central	16	Pilot	2013-02-22	41306	1.23333	0	0	4	0	0	0	4.93333	0	Triggering	Children, School	07:56:00	09:10:00		0	0
Central	13	Pilot	2013-02-25	41306	1.23333	0	1	4	0	0	1.23333	4.93333	0	Triggering	Children, School	09:45:00	10:59:00		0	0
Central	17	Pilot	2013-02-27	41306	1.03333	0	1	4	0	0	1.03333	4.13333	0	Triggering	Children, School	07:43:00	08:45:00		0	0
Central	17	Pilot	2013-02-27	41306	1.3	0	1	4	0	0	1.3	5.2	0	Triggering	Children, School	08:45:00	10:03:00		0	0
Central	10	Pilot	2013-03-05	41334	1	0	0	4	0	0	0	4	0	Triggering	Children, School	11:45:00	12:45:00		0	0
Central	18	Pilot	2013-03-08	41334	1.03333	0	0	4	0	0	0	4.13333	0	Triggering	Children, School	08:05:00	09:07:00		0	0
Central	15	Pilot	2013-03-15	41334	0.883333	0	0	4	0	0	0	3.53333	0	Triggering	Children, School	08:45:00	09:38:00		0	0
Central	10	Pilot	2013-03-19	41334	0.666667	0	1	0	0	0	0.666667	0	0	Follow-up	Elders, Households, Natural Leader	09:40:00	10:20:00		0	0
Central	11	Pilot	2013-03-19	41334	1.51667	0	1	0	0	0	1.51667	0	0	Follow-up	Elders, Households, Natural Leader	11:09:00	12:40:00		0	0
Central	14	Pilot	2013-04-03	41365	3.06667	0	0	4	0	0	0	12.2667	0	Follow-up	Households	10:03:00	13:07:00		0	0
Central	15	Pilot	2013-04-10	41365	0.983333	0	0	4	0	0	0	3.93333	0	Follow-up	Households	08:50:00	09:49:00		0	0
Central	12	Pilot	2013-04-11	41365	3.5	0	0	4	0	0	0	14	0	Follow-up	Households	06:00:00	09:30:00		0	0
Central	13	Pilot	2013-04-15	41365	3.41667	0	1	4	0	0	3.41667	13.6667	0	Follow-up	Households, Natural Leader	06:05:00	09:30:00		0	0
Central	18	Pilot	2013-04-23	41365	4.73333	0	1	4	0	0	4.73333	18.9333	0	Follow-up	Households	06:13:00	10:57:00		0	0
Central	10	Pilot	2013-04-24	41365	3.45	0	1	4	0	0	3.45	13.8	0	Follow-up	Households, Natural Leader	06:10:00	09:37:00		0	0
Central	16	Pilot	2013-04-25	41365	4	0	1	4	0	0	4	16	0	Follow-up	Households	06:30:00	10:30:00		0	0
Central	11	Pilot	2013-04-26	41365	4.08333	0	1	4	0	0	4.08333	16.3333	0	Follow-up	Households	06:05:00	10:10:00		0	0
Central	17	Pilot	2013-04-29	41365	4.06667	0	1	4	0	0	4.06667	16.2667	0	Follow-up	Households, Natural Leader	06:30:00	10:34:00		0	0
Central	14	Pilot	2013-05-08	41395	1	0	1	4	0	0	1	4	0	Follow-up	Natural Leader	09:00:00	10:00:00		0	0
Central	16	Pilot	2013-05-16	41395	1.03333	0	1	4	0	0	1.03333	4.13333	0	Follow-up	Natural Leader	09:59:00	11:01:00		0	0
Central	13	Pilot	2013-05-21	41395	2.48333	0	1	4	0	0	2.48333	9.93333	0	Follow-up	Natural Leader	06:10:00	08:39:00		0	0
Central	18	Pilot	2013-05-21	41395	1.05	0	1	4	0	0	1.05	4.2	0	Follow-up	Natural Leader	09:07:00	10:10:00		0	0
Central	15	Pilot	2013-05-22	41395	1	0	1	4	0	0	1	4	0	Follow-up	Natural Leader	07:50:00	08:50:00		0	0
Central	10	Pilot	2013-05-22	41395	1.46667	0	1	4	0	0	1.46667	5.86667	0	Follow-up	Natural Leader	09:02:00	10:30:00		0	0
Central	17	Pilot	2013-05-29	41395	0.666667	0	1	4	0	0	0.666667	2.66667	0	Follow-up	Natural Leader	10:50:00	11:30:00		0	0
Central	15	Pilot	2013-05-31	41395	1	0	1	4	0	0	1	4	0	Follow-up	Natural Leader	07:50:00	08:50:00		0	0
Central	11	Pilot	2013-05-31	41395	2.46667	0	1	4	0	0	2.46667	9.86667	0	Follow-up	Natural Leader	08:22:00	10:50:00		0	0
Central	13	Pilot	2013-06-13	41426	0.5	0	0	4	0	0	0	2	0	Follow-up		08:15:00	08:45:00		0	0
Central	16	Pilot	2013-06-13	41426	0.916667	0	0	4	0	0	0	3.66667	0	Follow-up		09:02:00	09:57:00		0	0
Central	11	Pilot	2013-06-14	41426	0.783333	0	0	4	0	0	0	3.13333	0	Follow-up	Natural Leader, Households	10:10:00	10:57:00		0	0
Central	18	Pilot	2013-06-18	41426	1.8	0	0	4	0	0	0	7.2	0	Follow-up		07:08:00	08:56:00		0	0
Central	15	Pilot	2013-06-19	41426	1.73333	0	0	4	0	0	0	6.93333	0	Follow-up	Households	09:10:00	10:54:00		0	0
Central	10	Pilot	2013-06-20	41426	1.41667	0	0	4	0	0	0	5.66667	0	Follow-up		07:15:00	08:40:00		0	0
Central	12	Pilot	2013-06-20	41426	1.7	0	0	4	0	0	0	6.8	0	Follow-up		09:10:00	10:52:00		0	0
Central	17	Pilot	2013-06-22	41426	1.56667	1	3	0	0	1.56667	4.7	0	0	Follow-up	Households, Natural Leader	12:06:00	13:40:00		0	0
Central	10	Pilot	2013-06-23	41426	1.16667	1	3	0	0	1.16667	3.5	0	0	Follow-up	Households, Natural Leader	10:10:00	11:20:00		0	0
Central	11	Pilot	2013-06-23	41426	0.666667	1	3	0	0	0.666667	2	0	0	Follow-up	Chief, Households, Natural Leader	11:35:00	12:15:00		0	0
Central	15	Pilot	2013-06-23	41426	1.5	1	3	0	0	1.5	4.5	0	0	Follow-up	Households, Natural Leader	14:20:00	15:50:00		0	0
Central	16	Pilot	2013-06-24	41426	1.31667	1	3	0	0	1.31667	3.95	0	0	Follow-up	Households, Natural Leader	10:45:00	12:04:00		0	0
Central	18	Pilot	2013-06-24	41426	1.41667	1	3	0	0	1.41667	4.25	0	0	Follow-up	Chief, Households, Natural Leader	13:20:00	14:45:00		0	0
Central	14	Pilot	2013-06-25	41426	2.06667	1	3	1	0	2.06667	6.2	2.06667	0	Follow-up	Households, Natural Leader	09:40:00	11:44:00		0	0
Central	12	Pilot	2013-06-25	41426	0.35	1	3	1	0	0.35	1.05	0.35	0	Follow-up	Natural Leader	10:49:00	11:10:00		0	0
Central	13	Pilot	2013-06-25	41426	1.46667	1	3	1	0	1.46667	4.4	1.46667	0	Follow-up	Chief, Households, Natural Leader	12:12:00	13:40:00		0	0
Central	12	Pilot	2013-07-10	41456	1.75	0	1	4	0	0	1.75	7	0	Follow-up	Community	08:50:00	10:35:00		0	0
Central	13	Pilot	2013-07-16	41456	2.31667	0	0	4	0	0	0	9.26667	0	Follow-up	Community	06:35:00	08:54:00		0	0
Central	18	Pilot	2013-07-16	41456	1.41667	0	0	4	0	0	0	5.66667	0	Follow-up	Community	09:05:00	10:30:00		0	0
Central	16	Pilot	2013-07-24	41456	1.53333	0	1	4	0	0	1.53333	6.13333	0	Follow-up	Community	09:25:00	10:57:00		0	0
Central	17	Pilot	2013-07-31	41456	2.48333	0	1	4	0	0	2.48333	9.93333	0	Follow-up	Elders, Natural Leader	11:30:00	13:59:00		0	0
Central	12	Pilot	2013-08-05	41487	1.41667	0	0	4	0	0	0	5.66667	0	Follow-up	Natural Leader	10:20:00	11:45:00		0	0
Central	14	Pilot	2013-08-07	41487	1.4	0	0	4	0	0	0	5.6	0	Follow-up	Community, Natural Leader	09:11:00	10:35:00		0	0
Central	15	Pilot	2013-08-14	41487	1.86667	0	0	4	0	0	0	7.46667	0	Follow-up	Chief, Elders, Natural Leader	09:13:00	11:05:00		0	0
Central	10	Pilot	2013-08-14	41487	2.16667	1	3	0	0	2.16667	6.5	0	0	Follow-up	Chief, Natural Leader	10:10:00	12:20:00		0	0
Central	13	Pilot	2013-08-15	41487	2.06667	0	0	4	0	0	0	8.26667	0	Follow-up	Chief, Elders, Natural Leader	06:06:00	08:10:00		0	0
Central	16	Pilot	2013-08-15	41487	2.48333	0	0	4	0	0	0	9.93333	0	Follow-up	Chief, Elders, Natural Leader	08:30:00	10:59:00		0	0
Central	11	Pilot	2013-08-16	41487	2.03333	0	0	4	0	0	0	8.13333	0	Follow-up	Chief, Elders, Natural Leader	09:01:00	11:03:00		0	0
Central	18	Pilot	2013-08-20	41487	2.91667	0	0	4	0	0	0	11.6667	0	Follow-up	Chief, Elders, Natural Leader	06:15:00	09:10:00		0	0
Central	10	Pilot	2013-08-22	41487	3.5	0	0	4	0	0	0	14	0	Follow-up	Chief, Elders, Natural Leader	06:20:00	09:50:00		0	0
Central	12	Pilot	2013-08-22	41487	2.93333	0	0	4	0	0	0	11.7333	0	Follow-up	Chief, Elders, Natural Leader	09:17:00	12:13:00		0	0
Central	17	Pilot	2013-08-30	41487	1.3	0	0	4	0	0	0	5.2	0	Follow-up	Chief, Elders, Natural Leader	12:13:00	13:31:00		0	0
Central	10	Pilot	2013-09-04	41518	3.7	0	0	4	0	0	0	14.8	0	Follow-up	Community	06:05:00	09:47:00		0	0
Central	12	Pilot	2013-09-05	41518	2.01667	0	0	4	0	0	0	8.06667	0	Follow-up	Community	07:30:00	09:31:00		0	0
Central	16	Pilot	2013-09-06	41518	2	0	0	1	2	0	0	2	4	Follow-up	Households, Natural Leader	08:00:00	10:00:00	Monitoring	4	0
Central	12	Pilot	2013-09-06	41518	2	0	0	1	2	0	0	2	4	Follow-up	Households, Natural Leader	11:00:00	13:00:00	Monitoring	4	0
Central	18	Pilot	2013-09-07	41518	2	0	0	1	2	0	0	2	4	Follow-up	Households, Natural Leader	08:00:00	10:00:00	Monitoring	4	0
Central	14	Pilot	2013-09-07	41518	2	0	0	1	2	0	0	2	4	Follow-up	Households, Natural Leader	11:00:00	13:00:00	Monitoring	4	0
Central	10	Pilot	2013-09-08	41518	2	0	0	1	2	0	0	2	4	Follow-up	Households, Natural Leader	08:00:00	10:00:00	Monitoring	4	0
Central	17	Pilot	2013-09-08	41518	2	0	0	1	2	0	0	2	4	Follow-up	Households, Natural Leader	11:00:00	13:00:00	Monitoring	4	0
Central	11	Pilot	2013-09-09	41518	2	0	0	1	2	0	0	2	4	Follow-up	Households, Natural Leader	08:00:00	10:00:00	Monitoring	4	0
Central	13	Pilot	2013-09-09	41518	2	0	0	1	2	0	0	2	4	Follow-up	Households, Natural Leader	11:00:00	13:00:00	Monitoring	4	0
Central	15	Pilot	2013-09-10	41518	2	0	0	1	2	0	0	2	4	Follow-up	Households, Natural Leader	08:00:00	10:00:00	Monitoring	4	0
Central	16	Pilot	2013-09-15	41518	4	0	0	0	4	0	0	0	16	Follow-up	Chief, Elders, Households, Natural Leader	13:00:00	17:00:00	ODF verification	0	16
Central	13	Pilot	2013-09-16	41518	1.06667	1	3	1	0	1.06667	3.2	1.06667	0	Follow-up	Community, Elders, Households, Natural Leader	09:37:00	10:41:00		0	0
Central	13	Pilot	2013-09-17	41518	3.76667	0	0	4	0	0	0	15.0667	0	Follow-up	Community	06:15:00	10:01:00		0	0
Central	18	Pilot	2013-09-17	41518	0.766667	0	0	4	0	0	0	3.06667	0	Follow-up	Elders	10:30:00	11:16:00		0	0
Central	12	Pilot	2013-09-17	41518	1.11667	1	3	1	0	1.11667	3.35	1.11667	0	Follow-up	Elders, Households	10:45:00	11:52:00		0	0
Central	14	Pilot	2013-09-17	41518	1.76667	1	3	1	0	1.76667	5.3	1.76667	0	Follow-up	Elders, Households, Natural Leader	12:15:00	14:01:00		0	0
Central	17	Pilot	2013-09-18	41518	1.33333	1	3	1	0	1.33333	4	1.33333	0	Follow-up	Households, Natural Leader	12:00:00	13:20:00		0	0
Central	10	Pilot	2013-09-19	41518	1.31667	1	3	1	0	1.31667	3.95	1.31667	0	Follow-up	Children, Elders, Households, Natural Leader	10:57:00	12:16:00		0	0
Central	11	Pilot	2013-09-20	41518	1.7	1	3	4	0	1.7	5.1	6.8	0	Follow-up	Chief, Elders, Households, Natural Leader	08:28:00	10:10:00		0	0
Central	12	Pilot	2013-09-21	41518	4	0	0	0	4	0	0	0	16	Follow-up	Chief, Elders, Households, Natural Leader	08:00:00	12:00:00	ODF verification	0	16
Central	18	Pilot	2013-09-21	41518	4	0	0	0	4	0	0	0	16	Follow-up	Chief, Elders, Households, Natural Leader	13:00:00	17:00:00	ODF verification	0	16
Central	14	Pilot	2013-09-22	41518	4	0	0	0	4	0	0	0	16	Follow-up	Chief, Elders, Households, Natural Leader	08:00:00	12:00:00	ODF verification	0	16
Central	10	Pilot	2013-09-22	41518	4	0	0	0	4	0	0	0	16	Follow-up	Chief, Elders, Households, Natural Leader	13:00:00	17:00:00	ODF verification	0	16
Central	17	Pilot	2013-09-23	41518	4	0	0	0	4	0	0	0	16	Follow-up	Chief, Elders, Households, Natural Leader	08:00:00	12:00:00	ODF verification	0	16
Central	11	Pilot	2013-09-23	41518	4	0	0	0	4	0	0	0	16	Follow-up	Chief, Elders, Households, Natural Leader	13:00:00	17:00:00	ODF verification	0	16
Central	16	Pilot	2013-09-25	41518	2.08333	1	3	0	2	2.08333	6.25	0	4.16667	Follow-up	Households, Natural Leader	08:25:00	10:30:00		0	0
Central	15	Pilot	2013-09-25	41518	1.36667	1	3	0	2	1.36667	4.1	0	2.73333	Follow-up	Households, Natural Leader	10:40:00	12:02:00		0	0
Central	17	Pilot	2013-09-26	41518	2.13333	0	0	4	0	0	0	8.53333	0	Follow-up	Community	06:13:00	08:21:00		0	0
Central	18	Pilot	2013-09-27	41518	1	1	3	0	2	1	3	0	2	Follow-up	Households, Natural Leader	11:00:00	12:00:00		0	0
Central	13	Pilot	2013-09-28	41518	4	0	0	0	4	0	0	0	16	Follow-up	Chief, Elders, Households, Natural Leader	08:00:00	12:00:00	ODF verification	0	16
Central	15	Pilot	2013-09-28	41518	4	0	0	0	4	0	0	0	16	Follow-up	Chief, Elders, Households, Natural Leader	13:00:00	17:00:00	ODF verification	0	16
Central	18	Pilot	2014-03-17	41699	1.48333	0	1	0	0	0	1.48333	0	0	Follow-up	Chief, Elders, Households, Natural Leader	11:01:00	12:30:00		0	0
Central	15	Pilot	2014-04-03	41730	1.9	0	2	0	0	0	3.8	0	0	Follow-up	Elders, Households, Natural Leader	12:10:00	14:04:00		0	0
Central	14	Pilot	2014-04-14	41730	1.21667	0	1	0	0	0	1.21667	0	0	Follow-up	Chief, Elders, Natural Leader	08:50:00	10:03:00		0	0
Central	12	Pilot	2014-04-15	41730	2.33333	0	1	0	0	0	2.33333	0	0	Follow-up	Chief, Elders, Households, Natural Leader	10:20:00	12:40:00		0	0
Central	17	Pilot	2014-05-02	41760	1.56667	0	1	0	0	0	1.56667	0	0	Follow-up	Elders, Households, Natural Leader	08:20:00	09:54:00		0	0
Central	15	Pilot	2014-05-02	41760	1.11667	0	1	0	0	0	1.11667	0	0	Follow-up	Households, Natural Leader	11:52:00	12:59:00		0	0
Central	16	Pilot	2014-05-09	41760	3.5	0	1	0	0	0	3.5	0	0	Follow-up	Elders, Households, Natural Leader	09:00:00	12:30:00		0	0
Central	13	Pilot	2014-05-15	41760	2.08333	0	1	0	0	0	2.08333	0	0	Follow-up	Elders, Households, Natural Leader	07:59:00	10:04:00		0	0
Upper West	19	Control	2012-11-20	41214	1.33333	0	0	5	0	0	0	6.66667	0	Pre-triggering	Elders, School	09:30:00	10:50:00		0	0
Upper West	20	Control	2012-11-20	41214	0.8	0	0	5	0	0	0	4	0	Pre-triggering	Chief, Elders	11:14:00	12:02:00		0	0
Upper West	21	Control	2012-11-22	41214	0.666667	0	0	5	0	0	0	3.33333	0	Pre-triggering	Households	08:50:00	09:30:00		0	0
Upper West	22	Control	2012-12-12	41244	0.9	0	0	5	0	0	0	4.5	0	Pre-triggering	Children, School	08:09:00	09:03:00		0	0
Upper West	23	Control	2012-12-12	41244	1.33333	0	0	5	0	0	0	6.66667	0	Pre-triggering	Elders, School	09:13:00	10:33:00		0	0
Upper West	24	Control	2012-12-13	41244	0.4	0	0	5	0	0	0	2	0	Pre-triggering	Chief, Children	11:29:00	11:53:00		0	0
Upper West	19	Control	2013-01-04	41275	0.333333	0	0	1	0	0	0	0.333333	0	Pre-triggering	Chief, Elders	08:30:00	08:50:00		0	0
Upper West	20	Control	2013-01-04	41275	0.4	0	0	1	0	0	0	0.4	0	Pre-triggering	Chief, Elders	09:00:00	09:24:00		0	0
Upper West	21	Control	2013-01-04	41275	0.3	0	0	1	0	0	0	0.3	0	Pre-triggering	Elders, Households	10:09:00	10:27:00		0	0
Upper West	25	Control	2013-01-04	41275	0.25	0	0	1	0	0	0	0.25	0	Pre-triggering	Chief, Elders	11:05:00	11:20:00		0	0
Upper West	26	Control	2013-01-04	41275	0.45	0	0	1	0	0	0	0.45	0	Pre-triggering	Chief, Elders	12:43:00	13:10:00		0	0
Upper West	27	Control	2013-01-04	41275	0.5	0	0	1	0	0	0	0.5	0	Pre-triggering	Chief, Elders	13:50:00	14:20:00		0	0
Upper West	23	Control	2013-01-04	41275	0.666667	0	0	1	0	0	0	0.666667	0	Pre-triggering	Chief, Elders	15:53:00	16:33:00		0	0
Upper West	22	Control	2013-01-04	41275	0.633333	0	0	1	0	0	0	0.633333	0	Pre-triggering	Chief, Elders	16:40:00	17:18:00		0	0
Upper West	24	Control	2013-01-07	41275	0.383333	0	2	0	0	0	0.766667	0	0	Pre-triggering	Chief, Elders	10:20:00	10:43:00		0	0
Upper West	28	Control	2013-01-07	41275	0.283333	0	2	0	0	0	0.566667	0	0	Pre-triggering	Chief, Elders	12:37:00	12:54:00		0	0
Upper West	19	Control	2013-01-08	41275	0.333333	0	2	0	0	0	0.666667	0	0	Pre-triggering	Chief, Elders	08:10:00	08:30:00		0	0
Upper West	20	Control	2013-01-08	41275	0.666667	0	2	0	0	0	1.33333	0	0	Pre-triggering	Chief, Elders	08:30:00	09:10:00		0	0
Upper West	21	Control	2013-01-15	41275	2.93333	0	0	6	1	0	0	17.6	2.93333	Triggering	Community	09:07:00	12:03:00		0	0
Upper West	19	Control	2013-01-19	41275	2.91667	0	0	5	0	0	0	14.5833	0	Triggering	Community	09:23:00	12:18:00		0	0
Upper West	19	Control	2013-01-23	41275	0.316667	0	1	2	0	0	0.316667	0.633333	0	Follow-up	Households, Natural Leader	09:01:00	09:20:00		0	0
Upper West	20	Control	2013-01-23	41275	2.63333	0	1	5	0	0	2.63333	13.1667	0	Triggering	Community	11:14:00	13:52:00		0	0
Upper West	21	Control	2013-01-28	41275	2.5	0	0	2	0	0	0	5	0	Follow-up	Households, Natural Leader	10:30:00	13:00:00		0	0
Upper West	24	Control	2013-01-29	41275	3.58333	0	0	5	0	0	0	17.9167	0	Triggering	Chief, Community, Elders	10:00:00	13:35:00		0	0
Upper West	23	Control	2013-01-31	41275	2.26667	0	0	5	0	0	0	11.3333	0	Triggering	Community	10:08:00	12:24:00		0	0
Upper West	27	Control	2013-02-04	41306	1.96667	0	0	5	0	0	0	9.83333	0	Triggering	Community	10:35:00	12:33:00		0	0
Upper West	26	Control	2013-02-06	41306	2.06667	0	0	5	0	0	0	10.3333	0	Triggering	Community, Elders	10:47:00	12:51:00		0	0
Upper West	22	Control	2013-02-13	41306	2.26667	0	1	5	1	0	2.26667	11.3333	2.26667	Triggering	Chief, Community, Elders	10:27:00	12:43:00		0	0
Upper West	28	Control	2013-02-15	41306	1.56667	0	0	5	0	0	0	7.83333	0	Triggering	Community	10:37:00	12:11:00		0	0
Upper West	25	Control	2013-02-22	41306	1.76667	0	0	5	0	0	0	8.83333	0	Triggering	Community	12:15:00	14:01:00		0	0
Upper West	21	Control	2013-02-27	41306	1.18333	0	0	2	0	0	0	2.36667	0	Follow-up	Natural Leader	09:18:00	10:29:00		0	0
Upper West	19	Control	2013-02-27	41306	0.933333	0	0	2	0	0	0	1.86667	0	Follow-up	Households, Natural Leader	09:24:00	10:20:00		0	0
Upper West	20	Control	2013-02-27	41306	0.633333	0	0	2	0	0	0	1.26667	0	Follow-up	Households, Natural Leader	10:40:00	11:18:00		0	0
Upper West	25	Control	2013-02-27	41306	0.75	0	0	2	0	0	0	1.5	0	Follow-up	Natural Leader	12:15:00	13:00:00		0	0
Upper West	24	Control	2013-02-27	41306	0.283333	0	0	2	0	0	0	0.566667	0	Follow-up	Chief, Elders, Households, Natural Leader	12:45:00	13:02:00		0	0
Upper West	23	Control	2013-02-27	41306	0.483333	0	0	2	0	0	0	0.966667	0	Follow-up	Chief, Elders, Households, Natural Leader	16:00:00	16:29:00		0	0
Upper West	22	Control	2013-02-27	41306	0.433333	0	0	2	0	0	0	0.866667	0	Follow-up	Natural Leader	16:40:00	17:06:00		0	0
Upper West	28	Control	2013-02-28	41306	1.38333	0	0	2	0	0	0	2.76667	0	Follow-up	Chief, Community, Elders, Natural Leader, School	09:57:00	11:20:00		0	0
Upper West	26	Control	2013-02-28	41306	1.5	0	0	2	0	0	0	3	0	Follow-up	Natural Leader	11:24:00	12:54:00		0	0
Upper West	24	Control	2013-03-11	41334	2	0	0	1	0	0	0	2	0	Follow-up	Chief, Elders, Households, School	09:37:00	11:37:00		0	0
Upper West	27	Control	2013-03-15	41334	2.08333	0	0	3	0	0	0	6.25	0	Follow-up	Chief, Elders, Households	09:36:00	11:41:00		0	0
Upper West	19	Control	2013-03-17	41334	1.73333	0	0	3	0	0	0	5.2	0	Follow-up	Chief, Elders, Households	10:12:00	11:56:00		0	0
Upper West	20	Control	2013-03-20	41334	2.03333	0	0	2	0	0	0	4.06667	0	Follow-up	Chief, Elders, Households	09:00:00	11:02:00		0	0
Upper West	28	Control	2013-03-22	41334	1.93333	0	0	3	0	0	0	5.8	0	Follow-up	Elders, Households, Natural Leader	10:41:00	12:37:00		0	0
Upper West	23	Control	2013-03-25	41334	1.8	0	0	3	0	0	0	5.4	0	Follow-up	Chief, Elders, Natural Leader	09:13:00	11:01:00		0	0
Upper West	22	Control	2013-03-25	41334	1.36667	0	0	3	1	0	0	4.1	1.36667	Follow-up	Chief, Elders, Households	12:45:00	14:07:00		0	0
Upper West	21	Control	2013-03-26	41334	2.16667	0	0	2	0	0	0	4.33333	0	Follow-up	Chief, Elders, Households	08:42:00	10:52:00		0	0
Upper West	26	Control	2013-03-26	41334	1.15	0	0	3	0	0	0	3.45	0	Follow-up	Chief, Elders, Households	11:56:00	13:05:00		0	0
Upper West	25	Control	2013-03-26	41334	2.06667	0	0	4	0	0	0	8.26667	0	Follow-up	Chief, Elders, Households	14:15:00	16:19:00		0	0
Upper West	22	Control	2013-04-08	41365	0.9	0	1	0	1	0	0.9	0	0.9	Follow-up	Elders, Households, Natural Leader	07:02:00	07:56:00		0	0
Upper West	23	Control	2013-04-08	41365	0.75	0	1	0	1	0	0.75	0	0.75	Follow-up	Children, Elders, Households, Natural Leader	08:10:00	08:55:00		0	0
Upper West	27	Control	2013-04-08	41365	1	0	1	0	0	0	1	0	0	Follow-up	Children, Elders, Households, Natural Leader	09:40:00	10:40:00		0	0
Upper West	25	Control	2013-04-09	41365	0.716667	0	1	1	0	0	0.716667	0.716667	0	Follow-up	Households, Natural Leader	10:47:00	11:30:00		0	0
Upper West	21	Control	2013-04-09	41365	1.5	0	1	1	0	0	1.5	1.5	0	Follow-up	Elders, Households, Natural Leader	10:50:00	12:20:00		0	0
Upper West	26	Control	2013-04-09	41365	1.21667	0	1	1	0	0	1.21667	1.21667	0	Follow-up	Chief, Natural Leader	13:57:00	15:10:00		0	0
Upper West	20	Control	2013-04-10	41365	3.28333	0	1	1	0	0	3.28333	3.28333	0	Follow-up	Chief, Natural Leader	08:20:00	11:37:00		0	0
Upper West	19	Control	2013-04-10	41365	0.6	0	1	1	0	0	0.6	0.6	0	Follow-up	Households	11:54:00	12:30:00		0	0
Upper West	24	Control	2013-04-11	41365	0.833333	0	1	1	0	0	0.833333	0.833333	0	Follow-up	Chief, Elders, Households, Natural Leader	08:50:00	09:40:00		0	0
Upper West	28	Control	2013-04-11	41365	1.96667	0	1	1	1	0	1.96667	1.96667	1.96667	Follow-up	Chief, Households, Natural Leader	11:27:00	13:25:00		0	0
Upper West	21	Control	2013-04-22	41365	1.68333	1	3	0	0	1.68333	5.05	0	0	Follow-up	Households, Natural Leader	10:20:00	12:01:00		0	0
Upper West	25	Control	2013-04-22	41365	1.31667	1	3	0	0	1.31667	3.95	0	0	Follow-up	Elders, Households	13:26:00	14:45:00		0	0
Upper West	26	Control	2013-04-23	41365	1.26667	1	3	0	0	1.26667	3.8	0	0	Follow-up	Chief, Community, Natural Leader	11:49:00	13:05:00		0	0
Upper West	20	Control	2013-04-24	41365	1.26667	1	3	0	0	1.26667	3.8	0	0	Follow-up	Households, Natural Leader	10:32:00	11:48:00		0	0
Upper West	19	Control	2013-04-26	41365	1.21667	1	4	2	0	1.21667	4.86667	2.43333	0	Follow-up	Chief, Natural Leader	09:00:00	10:13:00		0	0
Upper West	20	Control	2013-04-26	41365	1.08333	1	4	2	0	1.08333	4.33333	2.16667	0	Follow-up	Chief, Natural Leader	10:21:00	11:26:00		0	0
Upper West	27	Control	2013-04-27	41365	1.26667	1	4	2	0	1.26667	5.06667	2.53333	0	Follow-up	Elders, Households	11:14:00	12:30:00		0	0
Upper West	23	Control	2013-04-30	41365	1.01667	1	3	0	0	1.01667	3.05	0	0	Follow-up	Children, Elders, Natural Leader, Women	10:01:00	11:02:00		0	0
Upper West	22	Control	2013-04-30	41365	1.4	1	3	0	0	1.4	4.2	0	0	Follow-up	Elders, Natural Leader	11:21:00	12:45:00		0	0
Upper West	28	Control	2013-05-01	41395	1.65	1	3	0	0	1.65	4.95	0	0	Follow-up	Chief, Natural Leader	09:26:00	11:05:00		0	0
Upper West	24	Control	2013-05-01	41395	0.65	1	3	0	0	0.65	1.95	0	0	Follow-up		11:25:00	12:04:00		0	0
Upper West	21	Control	2013-07-08	41456	1	0	0	3	0	0	0	3	0	Follow-up	Households, Natural Leader	07:40:00	08:40:00		0	0
Upper West	25	Control	2013-07-08	41456	0.95	0	0	3	0	0	0	2.85	0	Follow-up	Households, Natural Leader	10:01:00	10:58:00		0	0
Upper West	26	Control	2013-07-08	41456	0.8	0	0	3	0	0	0	2.4	0	Follow-up	Households, Natural Leader	13:59:00	14:47:00		0	0
Upper West	19	Control	2013-07-09	41456	0.816667	0	0	3	0	0	0	2.45	0	Follow-up	Households, Natural Leader, School	13:14:00	14:03:00		0	0
Upper West	20	Control	2013-07-09	41456	0.883333	0	0	3	0	0	0	2.65	0	Follow-up	Households, Natural Leader	14:44:00	15:37:00		0	0
Upper West	22	Control	2013-07-11	41456	0.35	0	0	3	0	0	0	1.05	0	Follow-up	Households, Natural Leader, School	09:01:00	09:22:00		0	0
Upper West	23	Control	2013-07-11	41456	0.5	0	0	3	0	0	0	1.5	0	Follow-up	Households, Natural Leader, School	09:43:00	10:13:00		0	0
Upper West	27	Control	2013-07-12	41456	0.9	0	0	3	0	0	0	2.7	0	Follow-up	Elders, School	11:09:00	12:03:00		0	0
Upper West	24	Control	2013-07-13	41456	0.416667	0	0	3	0	0	0	1.25	0	Follow-up	Households, School	10:33:00	10:58:00		0	0
Upper West	28	Control	2013-07-13	41456	0.766667	0	0	3	0	0	0	2.3	0	Follow-up	Households, Natural Leader, School	11:42:00	12:28:00		0	0
Upper West	21	Control	2013-07-16	41456	1.4	0	2	0	0	0	2.8	0	0	Follow-up	Natural Leader	09:08:00	10:32:00		0	0
Upper West	25	Control	2013-07-16	41456	1.6	0	2	0	0	0	3.2	0	0	Follow-up	Chief, Community	12:12:00	13:48:00		0	0
Upper West	26	Control	2013-07-17	41456	1.1	0	2	0	0	0	2.2	0	0	Follow-up		13:42:00	14:48:00		0	0
Upper West	19	Control	2013-07-19	41456	0.833333	0	2	0	0	0	1.66667	0	0	Follow-up	Natural Leader	09:23:00	10:13:00		0	0
Upper West	20	Control	2013-07-19	41456	1.08333	0	2	0	0	0	2.16667	0	0	Follow-up	Chief, Natural Leader	10:21:00	11:26:00		0	0
Upper West	27	Control	2013-07-22	41456	0.816667	0	2	0	0	0	1.63333	0	0	Follow-up	Elders, Households	13:34:00	14:23:00		0	0
Upper West	22	Control	2013-07-26	41456	0.9	0	2	0	0	0	1.8	0	0	Follow-up	Elders, Natural Leader	10:11:00	11:05:00		0	0
Upper West	23	Control	2013-07-26	41456	0.5	0	2	0	0	0	1	0	0	Follow-up	Households, Natural Leader	11:20:00	11:50:00		0	0
Upper West	28	Control	2013-07-27	41456	1.15	0	2	0	0	0	2.3	0	0	Follow-up	Chief, Natural Leader	10:26:00	11:35:00		0	0
Upper West	24	Control	2013-07-27	41456	0.25	0	2	0	0	0	0.5	0	0	Follow-up		12:25:00	12:40:00		0	0
Upper West	26	Control	2013-08-20	41487	0.966667	0	0	2	0	0	0	1.93333	0	Follow-up	Natural Leader	16:15:00	17:13:00		0	0
Upper West	21	Control	2013-08-21	41487	1.41667	0	0	2	0	0	0	2.83333	0	Follow-up	Community, Natural Leader	11:15:00	12:40:00		0	0
Upper West	25	Control	2013-08-21	41487	1.36667	0	0	2	0	0	0	2.73333	0	Follow-up	Households, Natural Leader	13:53:00	15:15:00		0	0
Upper West	20	Control	2013-08-26	41487	1.55	0	0	2	0	0	0	3.1	0	Follow-up	Elders, Households, Natural Leader	13:45:00	15:18:00		0	0
Upper West	19	Control	2013-08-26	41487	0.566667	0	0	2	0	0	0	1.13333	0	Follow-up	Households, Natural Leader	15:56:00	16:30:00		0	0
Upper West	28	Control	2013-08-27	41487	0.616667	0	0	4	0	0	0	2.46667	0	Follow-up	Households, Natural Leader	16:36:00	17:13:00		0	0
Upper West	27	Control	2013-08-28	41487	0.9	0	0	4	0	0	0	3.6	0	Follow-up	Chief, Households, Natural Leader	09:45:00	10:39:00		0	0
Upper West	23	Control	2013-08-28	41487	0.416667	0	0	4	0	0	0	1.66667	0	Follow-up	Chief, Elders, Households	12:05:00	12:30:00		0	0
Upper West	22	Control	2013-08-28	41487	0.383333	0	0	2	0	0	0	0.766667	0	Follow-up	Households, Natural Leader	12:40:00	13:03:00		0	0
Upper West	24	Control	2013-08-28	41487	0.416667	0	0	4	0	0	0	1.66667	0	Follow-up	Children, Households, School	13:20:00	13:45:00		0	0
Upper West	26	Control	2013-12-03	41609	4	0	0	1	4	0	0	4	16	Follow-up	Chief, Elders, Households, Natural Leader	08:00:00	12:00:00	ODF verification	0	16
Upper West	21	Control	2013-12-04	41609	4	0	0	1	4	0	0	4	16	Follow-up	Chief, Elders, Households, Natural Leader	08:00:00	12:00:00	ODF verification	0	16
Upper West	20	Control	2013-12-05	41609	4	0	0	1	4	0	0	4	16	Follow-up	Chief, Elders, Households, Natural Leader	12:00:00	16:00:00	ODF verification	0	16
Upper West	25	Control	2013-12-06	41609	4	0	0	1	4	0	0	4	16	Follow-up	Chief, Elders, Households, Natural Leader	08:00:00	12:00:00	ODF verification	0	16
Upper West	28	Control	2013-12-10	41609	4	0	0	1	4	0	0	4	16	Follow-up	Chief, Elders, Households, Natural Leader	08:00:00	12:00:00	ODF verification	0	16
Upper West	29	Pilot	2012-11-16	41214	1.8	0	0	5	0	0	0	9	0	Pre-triggering	Chief, Elders, School	08:36:00	10:24:00		0	0
Upper West	30	Pilot	2012-11-16	41214	1.75	0	0	5	0	0	0	8.75	0	Pre-triggering	Elders, School	11:18:00	13:03:00		0	0
Upper West	31	Pilot	2012-11-22	41214	1.16667	0	0	5	0	0	0	5.83333	0	Pre-triggering	Children, School	09:50:00	11:00:00		0	0
Upper West	32	Pilot	2012-11-22	41214	1.25	0	0	5	0	0	0	6.25	0	Pre-triggering	School	11:30:00	12:45:00		0	0
Upper West	33	Pilot	2012-12-12	41244	1.21667	0	0	5	0	0	0	6.08333	0	Pre-triggering	Elders	10:55:00	12:08:00		0	0
Upper West	34	Pilot	2012-12-13	41244	0.933333	0	0	5	0	0	0	4.66667	0	Pre-triggering	Households	08:30:00	09:26:00		0	0
Upper West	35	Pilot	2012-12-13	41244	0.75	0	0	5	0	0	0	3.75	0	Pre-triggering	Children	09:49:00	10:34:00		0	0
Upper West	36	Pilot	2012-12-13	41244	0.716667	0	0	5	0	0	0	3.58333	0	Pre-triggering	Children, School	12:30:00	13:13:00		0	0
Upper West	33	Pilot	2013-01-04	41275	0.666667	0	0	1	0	0	0	0.666667	0	Pre-triggering	Elders	02:50:00	03:30:00		0	0
Upper West	29	Pilot	2013-01-04	41275	0.333333	0	0	1	0	0	0	0.333333	0	Pre-triggering	Chief, Elders	07:10:00	07:30:00		0	0
Upper West	30	Pilot	2013-01-04	41275	0.316667	0	0	1	0	0	0	0.316667	0	Pre-triggering	Elders	07:40:00	07:59:00		0	0
Upper West	31	Pilot	2013-01-04	41275	0.25	0	0	1	0	0	0	0.25	0	Pre-triggering	Elders	10:40:00	10:55:00		0	0
Upper West	32	Pilot	2013-01-04	41275	0.383333	0	0	1	0	0	0	0.383333	0	Pre-triggering	Chief, Elders	11:40:00	12:03:00		0	0
Upper West	37	Pilot	2013-01-04	41275	0.333333	0	0	1	0	0	0	0.333333	0	Pre-triggering	Chief, Elders	12:13:00	12:33:00		0	0
Upper West	36	Pilot	2013-01-07	41275	0.483333	0	2	0	0	0	0.966667	0	0	Pre-triggering	Elders	11:39:00	12:08:00		0	0
Upper West	38	Pilot	2013-01-07	41275	0.616667	0	2	0	0	0	1.23333	0	0	Pre-triggering	Chief, Elders	13:58:00	14:35:00		0	0
Upper West	34	Pilot	2013-01-07	41275	0.733333	0	2	0	0	0	1.46667	0	0	Pre-triggering	Chief, Elders	15:29:00	16:13:00		0	0
Upper West	35	Pilot	2013-01-07	41275	0.733333	0	2	0	0	0	1.46667	0	0	Pre-triggering	Chief, Elders	16:44:00	17:28:00		0	0
Upper West	36	Pilot	2013-01-24	41275	2.23333	0	0	5	0	0	0	11.1667	0	Triggering	Community	09:26:00	11:40:00		0	0
Upper West	35	Pilot	2013-01-25	41275	2.38333	0	1	5	0	0	2.38333	11.9167	0	Triggering	Chief, Community, Elders	10:02:00	12:25:00		0	0
Upper West	38	Pilot	2013-01-28	41275	2.83333	0	0	5	1	0	0	14.1667	2.83333	Triggering	Community	11:10:00	14:00:00		0	0
Upper West	37	Pilot	2013-02-01	41306	2	0	0	5	0	0	0	10	0	Triggering	Community	09:47:00	11:47:00		0	0
Upper West	32	Pilot	2013-02-05	41306	2.58333	0	0	5	0	0	0	12.9167	0	Triggering	Chief, Community, Elders	10:15:00	12:50:00		0	0
Upper West	33	Pilot	2013-02-08	41306	2.16667	0	0	5	0	0	0	10.8333	0	Triggering	Chief, Children, Community, Elders, Women	10:15:00	12:25:00		0	0
Upper West	34	Pilot	2013-02-11	41306	1.85	0	0	5	0	0	0	9.25	0	Triggering	Chief, Community, Elders	10:21:00	12:12:00		0	0
Upper West	30	Pilot	2013-02-12	41306	1.93333	0	0	5	0	0	0	9.66667	0	Triggering	Community, Elders, School	10:21:00	12:17:00		0	0
Upper West	37	Pilot	2013-02-18	41306	1.55	0	0	2	0	0	0	3.1	0	Follow-up	Community	09:40:00	11:13:00		0	0
Upper West	31	Pilot	2013-02-22	41306	2.28333	0	0	5	0	0	0	11.4167	0	Triggering	Chief, Community, Elders	09:30:00	11:47:00		0	0
Upper West	29	Pilot	2013-02-26	41306	2.18333	0	0	5	1	0	0	10.9167	2.18333	Triggering	Chief, Community, Elders	09:20:00	11:31:00		0	0
Upper West	35	Pilot	2013-02-27	41306	1.5	0	0	2	0	0	0	3	0	Follow-up	Natural Leader	09:30:00	11:00:00		0	0
Upper West	31	Pilot	2013-02-27	41306	1.26667	0	0	2	0	0	0	2.53333	0	Follow-up	Natural Leader	10:40:00	11:56:00		0	0
Upper West	34	Pilot	2013-02-27	41306	0.333333	0	0	2	0	0	0	0.666667	0	Follow-up	Chief, Community, Elders, Natural Leader	11:17:00	11:37:00		0	0
Upper West	38	Pilot	2013-02-27	41306	0.583333	0	0	2	0	0	0	1.16667	0	Follow-up	Chief, Elders, Natural Leader	13:55:00	14:30:00		0	0
Upper West	33	Pilot	2013-02-27	41306	0.15	0	0	2	0	0	0	0.3	0	Follow-up	Chief, Elders, Households, Natural Leader	15:20:00	15:29:00		0	0
Upper West	35	Pilot	2013-03-14	41334	2	0	0	5	0	0	0	10	0	Follow-up	Chief, Elders, Households	11:00:00	13:00:00		0	0
Upper West	34	Pilot	2013-03-19	41334	2.41667	0	0	1	0	0	0	2.41667	0	Follow-up	Chief, Elders, Households	08:41:00	11:06:00		0	0
Upper West	30	Pilot	2013-03-19	41334	2.08333	0	0	3	0	0	0	6.25	0	Follow-up	Chief, Elders, Households	12:17:00	14:22:00		0	0
Upper West	29	Pilot	2013-03-20	41334	1.63333	0	0	1	0	0	0	1.63333	0	Follow-up	Chief, Elders, Households	08:45:00	10:23:00		0	0
Upper West	38	Pilot	2013-03-20	41334	1.33333	0	0	3	1	0	0	4	1.33333	Follow-up	Chief, Elders, Households	11:57:00	13:17:00		0	0
Upper West	37	Pilot	2013-03-20	41334	1.65	0	0	0	0	0	0	0	0	Follow-up	Chief, Elders, Households, Natural Leader	15:34:00	17:13:00		0	0
Upper West	33	Pilot	2013-03-25	41334	1.98333	0	0	2	0	0	0	3.96667	0	Follow-up	Chief, Elders, Households	15:01:00	17:00:00		0	0
Upper West	31	Pilot	2013-03-27	41334	1.83333	0	0	2	0	0	0	3.66667	0	Follow-up	Chief, Elders, Households	08:10:00	10:00:00		0	0
Upper West	32	Pilot	2013-03-27	41334	1.73333	0	0	3	0	0	0	5.2	0	Follow-up	Chief, Elders, Households	11:16:00	13:00:00		0	0
Upper West	36	Pilot	2013-03-27	41334	1.5	0	0	3	0	0	0	4.5	0	Follow-up	Chief, Elders, Households, Natural Leader	15:10:00	16:40:00		0	0
Upper West	33	Pilot	2013-04-08	41365	0.716667	0	1	0	1	0	0.716667	0	0.716667	Follow-up	Chief, Elders, Households, Natural Leader	06:07:00	06:50:00		0	0
Upper West	32	Pilot	2013-04-08	41365	1.05	0	1	0	0	0	1.05	0	0	Follow-up	Chief, Households, Natural Leader	11:27:00	12:30:00		0	0
Upper West	37	Pilot	2013-04-09	41365	0.5	0	1	1	0	0	0.5	0.5	0	Follow-up	Chief, Natural Leader	01:15:00	01:45:00		0	0
Upper West	31	Pilot	2013-04-09	41365	1.95	0	1	1	0	0	1.95	1.95	0	Follow-up	Chief, Natural Leader	08:40:00	10:37:00		0	0
Upper West	32	Pilot	2013-04-09	41365	0.666667	0	1	1	0	0	0.666667	0.666667	0	Follow-up	Chief, Natural Leader	12:40:00	13:20:00		0	0
Upper West	36	Pilot	2013-04-11	41365	0.85	0	1	1	1	0	0.85	0.85	0.85	Follow-up	Natural Leader	10:10:00	11:01:00		0	0
Upper West	31	Pilot	2013-04-22	41365	0.666667	1	3	0	0	0.666667	2	0	0	Follow-up	Households, Natural Leader	12:30:00	13:10:00		0	0
Upper West	32	Pilot	2013-04-23	41365	1.43333	1	3	0	0	1.43333	4.3	0	0	Follow-up	Chief, Elders, Households, Natural Leader	08:35:00	10:01:00		0	0
Upper West	37	Pilot	2013-04-23	41365	1.36667	1	3	0	0	1.36667	4.1	0	0	Follow-up	Chief, Community, Natural Leader	10:13:00	11:35:00		0	0
Upper West	29	Pilot	2013-04-24	41365	1.16667	1	3	0	0	1.16667	3.5	0	0	Follow-up	Natural Leader	08:40:00	09:50:00		0	0
Upper West	34	Pilot	2013-04-25	41365	2.35	1	3	0	0	2.35	7.05	0	0	Follow-up	Households, Natural Leader	08:35:00	10:56:00		0	0
Upper West	35	Pilot	2013-04-25	41365	1.76667	1	3	0	0	1.76667	5.3	0	0	Follow-up	Households, Natural Leader	11:13:00	12:59:00		0	0
Upper West	38	Pilot	2013-04-27	41365	2.25	1	4	2	0	2.25	9	4.5	0	Follow-up	Natural Leader	08:30:00	10:45:00		0	0
Upper West	33	Pilot	2013-04-30	41365	1.8	1	3	0	0	1.8	5.4	0	0	Follow-up	Elders, Natural Leader	08:00:00	09:48:00		0	0
Upper West	36	Pilot	2013-05-01	41395	1.5	1	3	0	0	1.5	4.5	0	0	Follow-up	Natural Leader	07:20:00	08:50:00		0	0
Upper West	32	Pilot	2013-05-13	41395	1.61667	0	0	1	2	0	0	1.61667	3.23333	Follow-up	Households, Natural Leader	08:45:00	10:22:00	Monitoring	3.23333	0
Upper West	37	Pilot	2013-05-13	41395	2.25	0	0	1	2	0	0	2.25	4.5	Follow-up	Households, Natural Leader	10:41:00	12:56:00	Monitoring	4.5	0
Upper West	31	Pilot	2013-05-14	41395	1.85	0	0	1	2	0	0	1.85	3.7	Follow-up	Households, Natural Leader	09:15:00	11:06:00	Monitoring	3.7	0
Upper West	34	Pilot	2013-05-14	41395	2.05	0	0	1	2	0	0	2.05	4.1	Follow-up	Households, Natural Leader	12:13:00	14:16:00	Monitoring	4.1	0
Upper West	35	Pilot	2013-05-15	41395	2.53333	0	0	1	2	0	0	2.53333	5.06667	Follow-up	Households, Natural Leader	09:00:00	11:32:00	Monitoring	5.06667	0
Upper West	38	Pilot	2013-05-15	41395	1.81667	0	0	1	2	0	0	1.81667	3.63333	Follow-up	Households, Natural Leader	12:53:00	14:42:00	Monitoring	3.63333	0
Upper West	36	Pilot	2013-05-16	41395	1.96667	0	0	1	2	0	0	1.96667	3.93333	Follow-up	Households, Natural Leader	08:15:00	10:13:00	Monitoring	3.93333	0
Upper West	33	Pilot	2013-05-16	41395	1.83333	0	0	1	2	0	0	1.83333	3.66667	Follow-up	Households, Natural Leader	11:27:00	13:17:00	Monitoring	3.66667	0
Upper West	30	Pilot	2013-05-17	41395	1.73333	0	0	1	2	0	0	1.73333	3.46667	Follow-up	Households, Natural Leader	09:00:00	10:44:00	Monitoring	3.46667	0
Upper West	29	Pilot	2013-05-17	41395	1.78333	0	0	1	2	0	0	1.78333	3.56667	Follow-up	Households, Natural Leader	11:01:00	12:48:00	Monitoring	3.56667	0
Upper West	31	Pilot	2013-07-08	41456	0.866667	0	0	3	0	0	0	2.6	0	Follow-up	Households, Natural Leader, School	08:56:00	09:48:00		0	0
Upper West	32	Pilot	2013-07-08	41456	0.5	0	0	3	0	0	0	1.5	0	Follow-up	Households, Natural Leader, School	11:28:00	11:58:00		0	0
Upper West	37	Pilot	2013-07-08	41456	2.56667	0	0	3	1	0	0	7.7	2.56667	Follow-up	Households, Natural Leader	12:07:00	14:41:00		0	0
Upper West	29	Pilot	2013-07-09	41456	1.08333	0	0	3	0	0	0	3.25	0	Follow-up	Households, Natural Leader	08:52:00	09:57:00		0	0
Upper West	30	Pilot	2013-07-09	41456	0.766667	0	0	3	0	0	0	2.3	0	Follow-up	Households, Natural Leader	10:33:00	11:19:00		0	0
Upper West	34	Pilot	2013-07-10	41456	0.85	0	0	3	0	0	0	2.55	0	Follow-up	Households, Natural Leader, School	10:06:00	10:57:00		0	0
Upper West	35	Pilot	2013-07-10	41456	0.666667	0	0	3	0	0	0	2	0	Follow-up	Households, Natural Leader	11:33:00	12:13:00		0	0
Upper West	33	Pilot	2013-07-11	41456	1.16667	0	0	3	0	0	0	3.5	0	Follow-up	Households, Natural Leader	11:05:00	12:15:00		0	0
Upper West	38	Pilot	2013-07-13	41456	0.983333	0	0	3	0	0	0	2.95	0	Follow-up	Households, Natural Leader, School	08:28:00	09:27:00		0	0
Upper West	36	Pilot	2013-07-13	41456	0.9	0	0	3	0	0	0	2.7	0	Follow-up	Households, Natural Leader, School	13:00:00	13:54:00		0	0
Upper West	35	Pilot	2013-07-15	41456	1.38333	0	2	0	0	0	2.76667	0	0	Follow-up	Households, Natural Leader	09:56:00	11:19:00		0	0
Upper West	34	Pilot	2013-07-15	41456	0.783333	0	2	0	0	0	1.56667	0	0	Follow-up	Households, Natural Leader	11:40:00	12:27:00		0	0
Upper West	31	Pilot	2013-07-16	41456	1.2	0	2	0	0	0	2.4	0	0	Follow-up	Elders, Natural Leader	10:45:00	11:57:00		0	0
Upper West	32	Pilot	2013-07-17	41456	2.55	0	2	0	0	0	5.1	0	0	Follow-up	Chief, Households, Natural Leader	09:10:00	11:43:00		0	0
Upper West	37	Pilot	2013-07-17	41456	1.4	0	2	0	0	0	2.8	0	0	Follow-up	Chief, Community	11:57:00	13:21:00		0	0
Upper West	30	Pilot	2013-07-18	41456	0.666667	0	2	0	0	0	1.33333	0	0	Follow-up	Elders, Natural Leader	08:35:00	09:15:00		0	0
Upper West	29	Pilot	2013-07-18	41456	1.7	0	2	0	0	0	3.4	0	0	Follow-up	Chief, Natural Leader	09:40:00	11:22:00		0	0
Upper West	38	Pilot	2013-07-22	41456	2.06667	0	2	0	1	0	4.13333	0	2.06667	Follow-up	Natural Leader	10:30:00	12:34:00		0	0
Upper West	36	Pilot	2013-07-23	41456	1.01667	0	2	0	0	0	2.03333	0	0	Follow-up	Community, Natural Leader	10:01:00	11:02:00		0	0
Upper West	33	Pilot	2013-07-23	41456	1.03333	0	2	0	0	0	2.06667	0	0	Follow-up	Households, Natural Leader	10:16:00	11:18:00		0	0
Upper West	37	Pilot	2013-08-19	41487	1.93333	0	0	2	0	0	0	3.86667	0	Follow-up	Natural Leader	12:53:00	14:49:00		0	0
Upper West	32	Pilot	2013-08-20	41487	1.38333	0	0	2	0	0	0	2.76667	0	Follow-up	Households, Natural Leader	12:25:00	13:48:00		0	0
Upper West	31	Pilot	2013-08-21	41487	0.616667	0	0	2	0	0	0	1.23333	0	Follow-up	Elders, Households, Natural Leader	13:01:00	13:38:00		0	0
Upper West	29	Pilot	2013-08-22	41487	1.7	0	0	2	0	0	0	3.4	0	Follow-up	Children, Households, Natural Leader	09:30:00	11:12:00		0	0
Upper West	30	Pilot	2013-08-22	41487	1.23333	0	0	2	0	0	0	2.46667	0	Follow-up	Elders, Households	11:42:00	12:56:00		0	0
Upper West	34	Pilot	2013-08-23	41487	2.05	0	0	2	0	0	0	4.1	0	Follow-up	Elders, Households, Natural Leader	13:10:00	15:13:00		0	0
Upper West	35	Pilot	2013-08-23	41487	1.06667	0	0	2	0	0	0	2.13333	0	Follow-up	Households, Natural Leader	13:23:00	14:27:00		0	0
Upper West	36	Pilot	2013-08-27	41487	1.43333	0	0	4	0	0	0	5.73333	0	Follow-up	Households, Natural Leader	14:40:00	16:06:00		0	0
Upper West	31	Pilot	2013-12-02	41609	4	0	0	1	4	0	0	4	16	Follow-up	Chief, Elders, Households, Natural Leader	08:00:00	12:00:00	ODF verification	0	16
Upper West	37	Pilot	2013-12-02	41609	4	0	0	1	4	0	0	4	16	Follow-up	Chief, Elders, Households, Natural Leader	12:00:00	16:00:00	ODF verification	0	16
Upper West	38	Pilot	2013-12-03	41609	4	0	0	1	4	0	0	4	16	Follow-up	Chief, Elders, Households, Natural Leader	12:00:00	16:00:00	ODF verification	0	16
Upper West	36	Pilot	2013-12-04	41609	4	0	0	1	4	0	0	4	16	Follow-up	Chief, Elders, Households, Natural Leader	12:00:00	16:00:00	ODF verification	0	16
Upper West	35	Pilot	2013-12-05	41609	4	0	0	1	4	0	0	4	16	Follow-up	Chief, Elders, Households, Natural Leader	08:00:00	12:00:00	ODF verification	0	16
Upper West	32	Pilot	2013-12-06	41609	4	0	0	1	4	0	0	4	16	Follow-up	Chief, Elders, Households, Natural Leader	12:00:00	16:00:00	ODF verification	0	16
Upper West	29	Pilot	2013-12-09	41609	4	0	0	1	4	0	0	4	16	Follow-up	Chief, Elders, Households, Natural Leader	08:00:00	12:00:00	ODF verification	0	16
Upper West	34	Pilot	2013-12-09	41609	4	0	0	1	4	0	0	4	16	Follow-up	Chief, Elders, Households, Natural Leader	12:00:00	16:00:00	ODF verification	0	16
Upper West	29	Pilot	2014-02-10	41671	2.33333	0	1	0	0	0	2.33333	0	0	Follow-up	Households, Natural Leader	08:10:00	10:30:00		0	0
Upper West	30	Pilot	2014-02-10	41671	1.21667	0	1	0	0	0	1.21667	0	0	Follow-up	Chief, Natural Leader	10:50:00	12:03:00		0	0
Upper West	34	Pilot	2014-02-11	41671	1.65	0	1	0	0	0	1.65	0	0	Follow-up	Chief, Natural Leader	09:12:00	10:51:00		0	0
Upper West	35	Pilot	2014-02-11	41671	2.48333	0	1	0	0	0	2.48333	0	0	Follow-up	Elders, Households, Natural Leader	11:18:00	13:47:00		0	0
Upper West	31	Pilot	2014-02-12	41671	3.91667	0	1	0	0	0	3.91667	0	0	Follow-up	Chief, Elders, Households, Natural Leader	09:26:00	13:21:00		0	0
Upper West	32	Pilot	2014-02-13	41671	1.55	0	1	0	0	0	1.55	0	0	Follow-up	Community	10:36:00	12:09:00		0	0
Upper West	37	Pilot	2014-02-13	41671	1.76667	0	1	0	0	0	1.76667	0	0	Follow-up	Chief, Households	12:28:00	14:14:00		0	0
Upper West	33	Pilot	2014-02-14	41671	1.23333	0	1	0	0	0	1.23333	0	0	Follow-up	Households, Natural Leader	10:49:00	12:03:00		0	0
Upper West	38	Pilot	2014-02-14	41671	1.9	0	1	0	0	0	1.9	0	0	Follow-up	Chief, Elders, Households, Natural Leader	13:24:00	15:18:00		0	0
Upper West	36	Pilot	2014-02-15	41671	2.28333	0	1	0	0	0	2.28333	0	0	Follow-up	Households, Natural Leader	10:53:00	13:10:00		0	0
Volta	39	Control	2012-11-15	41214	3	0	0	5	0	0	0	15	0	Pre-triggering	Chief, Elders, School	09:35:00	12:35:00		0	0
Volta	40	Control	2012-11-15	41214	1.83333	0	0	5	0	0	0	9.16667	0	Pre-triggering	Chief, Elders	13:24:00	15:14:00		0	0
Volta	41	Control	2012-11-16	41214	2.58333	0	0	2	0	0	0	5.16667	0	Pre-triggering	Chief, Elders	07:00:00	09:35:00		0	0
Volta	42	Control	2012-11-16	41214	2.41667	0	0	2	0	0	0	4.83333	0	Pre-triggering	Chief, Elders, Women	12:20:00	14:45:00		0	0
Volta	43	Control	2012-11-19	41214	2.25	0	1	2	1	0	2.25	4.5	2.25	Pre-triggering	Chief, Elders	10:15:00	12:30:00		0	0
Volta	44	Control	2012-11-21	41214	2.31667	0	0	2	1	0	0	4.63333	2.31667	Pre-triggering	Chief, Elders	06:46:00	09:05:00		0	0
Volta	45	Control	2012-11-21	41214	1.5	0	0	2	0	0	0	3	0	Pre-triggering	Chief, Elders	07:50:00	09:20:00		0	0
Volta	46	Control	2012-11-21	41214	2.91667	0	0	2	1	0	0	5.83333	2.91667	Pre-triggering	Chief, Children, Elders, Women	11:50:00	14:45:00		0	0
Volta	47	Control	2012-11-22	41214	4.75	0	0	2	0	0	0	9.5	0	Pre-triggering	Chief, Elders	06:45:00	11:30:00		0	0
Volta	48	Control	2012-11-22	41214	2.45	0	0	2	0	0	0	4.9	0	Pre-triggering	Chief, Elders	11:43:00	14:10:00		0	0
Volta	39	Control	2012-11-28	41214	2.25	0	0	2	0	0	0	4.5	0	Triggering		10:15:00	12:30:00		0	0
Volta	40	Control	2012-11-29	41214	2.16667	0	0	2	0	0	0	4.33333	0	Triggering	Chief, Community	12:50:00	15:00:00		0	0
Volta	41	Control	2012-12-05	41244	3.33333	0	0	3	2	0	0	10	6.66667	Triggering	Chief, Community, Households	12:30:00	15:50:00		0	0
Volta	47	Control	2012-12-10	41244	2.83333	0	0	3	0	0	0	8.5	0	Triggering	Chief, Community	12:45:00	15:35:00		0	0
Volta	48	Control	2012-12-12	41244	1.75	0	0	3	0	0	0	5.25	0	Triggering		13:15:00	15:00:00		0	0
Volta	43	Control	2012-12-13	41244	4.41667	0	0	3	0	0	0	13.25	0	Triggering	Chief, Community, Households	11:20:00	15:45:00		0	0
Volta	39	Control	2012-12-14	41244	3.2	0	0	3	0	0	0	9.6	0	Triggering	Chief, Community, Households	07:00:00	10:12:00		0	0
Volta	42	Control	2012-12-17	41244	4.08333	0	0	3	0	0	0	12.25	0	Triggering	Chief, Community, Households	07:25:00	11:30:00		0	0
Volta	46	Control	2012-12-17	41244	3	0	0	3	1	0	0	9	3	Triggering	Chief, Community, Households	13:00:00	16:00:00		0	0
Volta	44	Control	2012-12-19	41244	2.5	0	0	3	0	0	0	7.5	0	Triggering	Chief	07:00:00	09:30:00		0	0
Volta	45	Control	2012-12-19	41244	4	0	0	3	0	0	0	12	0	Triggering	Chief, Community, Households	10:00:00	14:00:00		0	0
Volta	47	Control	2013-01-07	41275	4.33333	0	0	3	0	0	0	13	0	Follow-up	Chief, Elders, Households, Natural Leader	07:30:00	11:50:00		0	0
Volta	46	Control	2013-01-07	41275	4	0	0	3	1	0	0	12	4	Follow-up	Chief, Elders, Households, Natural Leader	12:30:00	16:30:00		0	0
Volta	44	Control	2013-01-09	41275	4.76667	0	0	3	1	0	0	14.3	4.76667	Triggering	Chief, Community, Households	07:59:00	12:45:00		0	0
Volta	40	Control	2013-01-10	41275	0.5	0	0	3	0	0	0	1.5	0	Follow-up	Chief, Elders, Households, Natural Leader	11:00:00	11:30:00		0	0
Volta	42	Control	2013-01-14	41275	3.16667	0	0	3	0	0	0	9.5	0	Follow-up	Chief, Elders, Households, Natural Leader	07:35:00	10:45:00		0	0
Volta	48	Control	2013-01-16	41275	3	0	0	3	0	0	0	9	0	Triggering	Chief, Community	09:30:00	12:30:00		0	0
Volta	43	Control	2013-01-17	41275	1.33333	0	0	3	0	0	0	4	0	Follow-up	Chief, Elders, Households, Natural Leader	12:20:00	13:40:00		0	0
Volta	41	Control	2013-01-23	41275	2.03333	0	0	3	0	0	0	6.1	0	Follow-up	Chief, Elders, Households, Natural Leader	08:40:00	10:42:00		0	0
Volta	48	Control	2013-01-23	41275	1.33333	0	0	3	0	0	0	4	0	Follow-up	Chief, Elders, Households, Natural Leader	16:40:00	18:00:00		0	0
Volta	45	Control	2013-01-24	41275	3	0	0	3	0	0	0	9	0	Follow-up	Chief, Elders, Households, Natural Leader	11:30:00	14:30:00		0	0
Volta	39	Control	2013-01-29	41275	2.25	0	0	3	0	0	0	6.75	0	Follow-up	Chief, Elders, Households, Natural Leader	10:15:00	12:30:00		0	0
Volta	47	Control	2013-02-26	41306	2.08333	0	0	3	0	0	0	6.25	0	Triggering	Children, School	08:00:00	10:05:00		0	0
Volta	47	Control	2013-02-26	41306	0.916667	0	0	3	0	0	0	2.75	0	Follow-up	Chief, Households, Natural Leader	10:20:00	11:15:00		0	0
Volta	46	Control	2013-02-26	41306	2.33333	0	0	3	0	0	0	7	0	Follow-up	Natural Leader	13:40:00	16:00:00		0	0
Volta	44	Control	2013-02-27	41306	2.75	0	0	3	0	0	0	8.25	0	Triggering	Children, School	08:30:00	11:15:00		0	0
Volta	44	Control	2013-02-27	41306	1.41667	0	0	3	0	0	0	4.25	0	Follow-up	Chief, Households, Natural Leader	11:20:00	12:45:00		0	0
Volta	40	Control	2013-02-28	41306	1.16667	0	0	3	0	0	0	3.5	0	Follow-up	Natural Leader	12:56:00	14:06:00		0	0
Volta	48	Control	2013-03-06	41334	3.7	0	0	4	0	0	0	14.8	0	Follow-up	Chief, Households, Natural Leader	12:09:00	15:51:00		0	0
Volta	42	Control	2013-03-08	41334	2.16667	0	0	4	0	0	0	8.66667	0	Follow-up	Households, Natural Leader	08:20:00	10:30:00		0	0
Volta	41	Control	2013-03-13	41334	2.75	0	0	4	0	0	0	11	0	Follow-up	Households, Natural Leader	12:00:00	14:45:00		0	0
Volta	45	Control	2013-03-14	41334	2.08333	0	0	4	0	0	0	8.33333	0	Triggering	Children, School	09:30:00	11:35:00		0	0
Volta	45	Control	2013-03-14	41334	1.86667	0	0	4	0	0	0	7.46667	0	Follow-up	Natural Leader	11:43:00	13:35:00		0	0
Volta	39	Control	2013-03-19	41334	2.58333	0	0	4	0	0	0	10.3333	0	Follow-up	Natural Leader	10:10:00	12:45:00		0	0
Volta	43	Control	2013-03-21	41334	2.56667	0	0	4	0	0	0	10.2667	0	Follow-up	Natural Leader	11:56:00	14:30:00		0	0
Volta	43	Control	2013-04-02	41365	2.5	0	0	4	0	0	0	10	0	Triggering	Children, School	10:15:00	12:45:00		0	0
Volta	42	Control	2013-04-03	41365	2.08333	0	0	4	0	0	0	8.33333	0	Triggering	Children, School	08:05:00	10:10:00		0	0
Volta	42	Control	2013-04-03	41365	1.55	0	0	4	0	0	0	6.2	0	Follow-up	Households, Natural Leader	10:15:00	11:48:00		0	0
Volta	39	Control	2013-04-04	41365	2.5	0	0	4	0	0	0	10	0	Triggering	Children, School	08:35:00	11:05:00		0	0
Volta	39	Control	2013-04-04	41365	2.08333	0	0	4	0	0	0	8.33333	0	Follow-up	Elders, Households, Natural Leader	11:10:00	13:15:00		0	0
Volta	40	Control	2013-04-09	41365	4.46667	0	0	4	0	0	0	17.8667	0	Follow-up	Households, Natural Leader	11:43:00	16:11:00		0	0
Volta	41	Control	2013-04-10	41365	4.08333	0	0	4	0	0	0	16.3333	0	Follow-up	Chief, Households, Natural Leader	07:35:00	11:40:00		0	0
Volta	48	Control	2013-04-16	41365	3.03333	0	0	4	0	0	0	12.1333	0	Follow-up	Chief, Households, Natural Leader	13:15:00	16:17:00		0	0
Volta	47	Control	2013-04-18	41365	3.73333	0	0	4	0	0	0	14.9333	0	Follow-up	Households, Natural Leader	12:00:00	15:44:00		0	0
Volta	44	Control	2013-04-23	41365	3.75	0	0	4	0	0	0	15	0	Follow-up	Households, Natural Leader	08:09:00	11:54:00		0	0
Volta	45	Control	2013-04-24	41365	3.1	0	0	4	0	0	0	12.4	0	Follow-up	Chief, Elders, Households, Natural Leader	08:25:00	11:31:00		0	0
Volta	46	Control	2013-04-24	41365	3.26667	0	0	4	0	0	0	13.0667	0	Follow-up	Households, Natural Leader	12:15:00	15:31:00		0	0
Volta	43	Control	2013-05-08	41395	3.75	0	0	4	0	0	0	15	0	Follow-up	Elders, Households, Natural Leader	11:30:00	15:15:00		0	0
Volta	42	Control	2013-05-09	41395	2.56667	0	0	4	1	0	0	10.2667	2.56667	Follow-up	Chief, Households, Natural Leader	08:15:00	10:49:00		0	0
Volta	39	Control	2013-05-10	41395	3.21667	0	0	4	0	0	0	12.8667	0	Follow-up	Households, Natural Leader	08:21:00	11:34:00		0	0
Volta	40	Control	2013-05-15	41395	3.75	0	0	4	0	0	0	15	0	Follow-up	Households, Natural Leader	11:51:00	15:36:00		0	0
Volta	41	Control	2013-05-16	41395	3.91667	0	0	4	0	0	0	15.6667	0	Follow-up	Households, Natural Leader	11:05:00	15:00:00		0	0
Volta	48	Control	2013-05-22	41395	2.53333	0	0	4	0	0	0	10.1333	0	Follow-up	Households, Natural Leader	10:45:00	13:17:00		0	0
Volta	47	Control	2013-05-28	41395	2.7	0	0	4	0	0	0	10.8	0	Follow-up	Households, Natural Leader	11:41:00	14:23:00		0	0
Volta	46	Control	2013-05-29	41395	2.65	0	0	4	0	0	0	10.6	0	Follow-up	Natural Leader	08:25:00	11:04:00		0	0
Volta	44	Control	2013-05-29	41395	2.15	0	0	4	0	0	0	8.6	0	Follow-up	Households, Natural Leader	11:53:00	14:02:00		0	0
Volta	45	Control	2013-05-30	41395	3.31667	0	0	4	0	0	0	13.2667	0	Follow-up	Natural Leader	08:40:00	11:59:00		0	0
Volta	40	Control	2013-06-19	41426	2.16667	0	0	4	0	0	0	8.66667	0	Follow-up	Households, Natural Leader	13:30:00	15:40:00		0	0
Volta	39	Control	2013-06-21	41426	2.25	0	0	4	1	0	0	9	2.25	Follow-up	Community, Natural Leader	06:30:00	08:45:00		0	0
Volta	41	Control	2013-06-26	41426	2.48333	0	0	4	0	0	0	9.93333	0	Follow-up	Chief, Elders, Natural Leader	10:45:00	13:14:00		0	0
Volta	42	Control	2013-06-27	41426	2.5	0	0	4	0	0	0	10	0	Follow-up	Community, Households	11:30:00	14:00:00		0	0
Volta	43	Control	2013-07-09	41456	3.35	0	0	4	0	0	0	13.4	0	Follow-up	Households, Natural Leader	11:10:00	14:31:00		0	0
Volta	47	Control	2013-07-10	41456	2.35	0	0	4	0	0	0	9.4	0	Follow-up	Households, Natural Leader	08:39:00	11:00:00		0	0
Volta	45	Control	2013-07-10	41456	2.5	0	0	4	0	0	0	10	0	Follow-up	Households, Natural Leader	11:45:00	14:15:00		0	0
Volta	44	Control	2013-07-11	41456	1.43333	0	0	4	1	0	0	5.73333	1.43333	Follow-up	Natural Leader	08:14:00	09:40:00		0	0
Volta	46	Control	2013-07-11	41456	2.51667	0	0	4	1	0	0	10.0667	2.51667	Follow-up	Natural Leader	11:30:00	14:01:00		0	0
Volta	39	Control	2013-07-16	41456	1.5	0	0	4	0	0	0	6	0	Follow-up	Households, Natural Leader	07:00:00	08:30:00		0	0
Volta	40	Control	2013-07-17	41456	2.63333	0	0	4	0	0	0	10.5333	0	Follow-up	Households, Natural Leader	11:00:00	13:38:00		0	0
Volta	47	Control	2013-07-22	41456	1.93333	0	1	0	0	0	1.93333	0	0	Follow-up	Chief, Natural Leader	10:34:00	12:30:00		0	0
Volta	45	Control	2013-07-22	41456	1.35	0	1	0	0	0	1.35	0	0	Follow-up	Chief, Natural Leader	12:49:00	14:10:00		0	0
Volta	43	Control	2013-07-23	41456	2.25	0	1	1	0	0	2.25	2.25	0	Follow-up	Elders, Natural Leader	09:30:00	11:45:00		0	0
Volta	44	Control	2013-07-23	41456	0.183333	0	1	1	0	0	0.183333	0.183333	0	Follow-up	Elders	12:09:00	12:20:00		0	0
Volta	44	Control	2013-07-24	41456	1.81667	0	0	4	0	0	0	7.26667	0	Follow-up	Chief, Natural Leader	12:00:00	13:49:00		0	0
Volta	42	Control	2013-07-25	41456	2.91667	0	1	4	0	0	2.91667	11.6667	0	Follow-up	Community, Households, Natural Leader	09:05:00	12:00:00		0	0
Volta	41	Control	2013-07-29	41456	1.7	0	0	4	0	0	0	6.8	0	Follow-up	Households, Natural Leader	11:28:00	13:10:00		0	0
Volta	45	Control	2013-07-30	41456	1.46667	0	2	0	0	0	2.93333	0	0	Follow-up	Households, Natural Leader	12:30:00	13:58:00		0	0
Volta	48	Control	2013-07-31	41456	0.75	0	0	4	0	0	0	3	0	Follow-up		15:00:00	15:45:00		0	0
Volta	47	Control	2013-08-07	41487	1.75	0	0	4	0	0	0	7	0	Follow-up	Households, Natural Leader	13:00:00	14:45:00		0	0
Volta	41	Control	2013-08-08	41487	1.75	0	0	4	0	0	0	7	0	Follow-up	Households, Natural Leader	11:05:00	12:50:00		0	0
Volta	45	Control	2013-08-14	41487	3.75	0	0	4	0	0	0	15	0	Follow-up	Community, Households, Natural Leader	09:00:00	12:45:00		0	0
Volta	42	Control	2013-08-14	41487	1.2	0	0	4	0	0	0	4.8	0	Follow-up	Households, Natural Leader	15:43:00	16:55:00		0	0
Volta	39	Control	2013-08-15	41487	1.5	0	0	4	0	0	0	6	0	Follow-up	Households, Natural Leader	10:00:00	11:30:00		0	0
Volta	48	Control	2013-08-15	41487	2.1	0	0	4	0	0	0	8.4	0	Follow-up	Households, Natural Leader	14:09:00	16:15:00		0	0
Volta	40	Control	2013-08-21	41487	1.5	0	0	4	0	0	0	6	0	Follow-up	Households, Natural Leader	10:20:00	11:50:00		0	0
Volta	47	Control	2013-08-26	41487	1.66667	1	4	2	0	1.66667	6.66667	3.33333	0	Follow-up	Elders, Households, Natural Leader	12:30:00	14:10:00		0	0
Volta	43	Control	2013-08-27	41487	1.5	0	0	4	0	0	0	6	0	Follow-up	Elders, Households, Natural Leader	08:30:00	10:00:00		0	0
Volta	43	Control	2013-08-27	41487	2.75	1	4	2	0	2.75	11	5.5	0	Follow-up	Elders, Households, Natural Leader	11:00:00	13:45:00		0	0
Volta	44	Control	2013-08-27	41487	0.5	0	0	4	0	0	0	2	0	Follow-up	Households, Natural Leader	12:45:00	13:15:00		0	0
Volta	46	Control	2013-08-27	41487	1.83333	0	0	4	0	0	0	7.33333	0	Follow-up	Households, Natural Leader	13:25:00	15:15:00		0	0
Volta	45	Control	2013-08-28	41487	2.75	1	4	2	0	2.75	11	5.5	0	Follow-up	Chief, Households, Natural Leader	07:10:00	09:55:00		0	0
Volta	44	Control	2013-08-28	41487	3.03333	1	4	2	0	3.03333	12.1333	6.06667	0	Follow-up	Chief, Households, Natural Leader	10:30:00	13:32:00		0	0
Volta	46	Control	2013-08-30	41487	2.88333	1	4	1	0	2.88333	11.5333	2.88333	0	Follow-up	Children, Households, Natural Leader	11:32:00	14:25:00		0	0
Volta	42	Control	2013-09-03	41518	2.25	1	4	2	0	2.25	9	4.5	0	Follow-up	Households, Natural Leader	08:25:00	10:40:00		0	0
Volta	39	Control	2013-09-03	41518	1.75	0	0	4	0	0	0	7	0	Follow-up	Households, Natural Leader	13:00:00	14:45:00		0	0
Volta	41	Control	2013-09-04	41518	2.5	1	4	4	0	2.5	10	10	0	Follow-up	Households, Natural Leader	09:10:00	11:40:00		0	0
Volta	40	Control	2013-09-04	41518	2.76667	0	0	4	0	0	0	11.0667	0	Follow-up	Households, Natural Leader	11:01:00	13:47:00		0	0
Volta	44	Control	2013-09-05	41518	1.41667	0	0	4	0	0	0	5.66667	0	Follow-up	Households, Natural Leader	09:05:00	10:30:00		0	0
Volta	43	Control	2013-09-05	41518	1.53333	0	0	4	2	0	0	6.13333	3.06667	Follow-up	Elders, Households, Natural Leader	11:45:00	13:17:00		0	0
Volta	40	Control	2013-09-05	41518	2.6	1	4	4	0	2.6	10.4	10.4	0	Follow-up	Households, Natural Leader	12:19:00	14:55:00		0	0
Volta	39	Control	2013-09-06	41518	1.41667	1	4	4	0	1.41667	5.66667	5.66667	0	Follow-up	Households, Natural Leader	12:45:00	14:10:00		0	0
Volta	45	Control	2013-09-11	41518	2.25	0	0	4	0	0	0	9	0	Follow-up	Households, Natural Leader	08:05:00	10:20:00		0	0
Volta	47	Control	2013-09-11	41518	2.41667	0	0	4	0	0	0	9.66667	0	Follow-up	Households, Natural Leader	10:20:00	12:45:00		0	0
Volta	42	Control	2013-09-12	41518	1.41667	0	0	4	0	0	0	5.66667	0	Follow-up	Households, Natural Leader	11:30:00	12:55:00		0	0
Volta	46	Control	2013-09-17	41518	2.33333	0	0	4	0	0	0	9.33333	0	Follow-up	Households, Natural Leader	08:10:00	10:30:00		0	0
Volta	41	Control	2013-09-18	41518	3.25	0	0	4	0	0	0	13	0	Follow-up	Households, Natural Leader	07:00:00	10:15:00		0	0
Volta	48	Control	2013-09-25	41518	2.1	0	0	4	0	0	0	8.4	0	Follow-up	Households, Natural Leader	14:09:00	16:15:00		0	0
Volta	46	Control	2013-10-09	41548	2	1	3	0	0	2	6	0	0	Follow-up	Households, Natural Leader	09:30:00	11:30:00		0	0
Volta	45	Control	2013-10-09	41548	3.25	1	3	0	0	3.25	9.75	0	0	Follow-up	Chief, Community, Households, Natural Leader	12:00:00	15:15:00		0	0
Volta	45	Control	2013-12-03	41609	4	0	0	1	4	0	0	4	16	Follow-up	Chief, Elders, Households, Natural Leader	08:00:00	12:00:00	ODF verification	0	16
Volta	40	Control	2013-12-04	41609	4	0	0	1	4	0	0	4	16	Follow-up	Chief, Elders, Households, Natural Leader	12:00:00	16:00:00	ODF verification	0	16
Volta	41	Control	2013-12-05	41609	4	0	0	1	4	0	0	4	16	Follow-up	Chief, Elders, Households, Natural Leader	08:00:00	12:00:00	ODF verification	0	16
Volta	46	Control	2013-12-06	41609	4	0	0	1	4	0	0	4	16	Follow-up	Chief, Elders, Households, Natural Leader	08:00:00	12:00:00	ODF verification	0	16
Volta	47	Control	2013-12-06	41609	4	0	0	1	4	0	0	4	16	Follow-up	Chief, Elders, Households, Natural Leader	12:00:00	16:00:00	ODF verification	0	16
Volta	47	Control	2014-02-10	41671	2.33333	0	2	0	0	0	4.66667	0	0	Follow-up	Households, Natural Leader	11:10:00	13:30:00		0	0
Volta	43	Control	2014-02-11	41671	1.83333	0	2	0	0	0	3.66667	0	0	Follow-up	Households	10:50:00	12:40:00		0	0
Volta	45	Control	2014-02-12	41671	2.16667	0	2	0	0	0	4.33333	0	0	Follow-up	Chief, Households, Natural Leader	09:20:00	11:30:00		0	0
Volta	44	Control	2014-02-12	41671	1.41667	0	2	0	0	0	2.83333	0	0	Follow-up	Households, Natural Leader	12:00:00	13:25:00		0	0
Volta	46	Control	2014-02-13	41671	1.41667	0	2	0	0	0	2.83333	0	0	Follow-up	Households, Natural Leader	11:40:00	13:05:00		0	0
Volta	42	Control	2014-02-17	41671	1.56667	0	2	0	0	0	3.13333	0	0	Follow-up	Households, Natural Leader	10:18:00	11:52:00		0	0
Volta	41	Control	2014-02-18	41671	1.6	0	2	0	0	0	3.2	0	0	Follow-up	Households, Natural Leader	08:24:00	10:00:00		0	0
Volta	40	Control	2014-02-19	41671	2.68333	0	2	0	0	0	5.36667	0	0	Follow-up	Households, Natural Leader	11:14:00	13:55:00		0	0
Volta	39	Control	2014-02-20	41671	1.53333	0	2	0	0	0	3.06667	0	0	Follow-up	Households, Natural Leader	11:40:00	13:12:00		0	0
Volta	49	Pilot	2012-11-15	41214	2.36667	0	0	2	1	0	0	4.73333	2.36667	Pre-triggering	Chief, Elders	06:38:00	09:00:00		0	0
Volta	50	Pilot	2012-11-15	41214	2.2	0	0	2	0	0	0	4.4	0	Pre-triggering	Elders, Women	06:48:00	09:00:00		0	0
Volta	51	Pilot	2012-11-16	41214	1.61667	0	0	2	0	0	0	3.23333	0	Pre-triggering	Chief, Children, Elders, Women	07:23:00	09:00:00		0	0
Volta	52	Pilot	2012-11-17	41214	2.75	0	0	2	0	0	0	5.5	0	Pre-triggering	Chief, Elders	12:45:00	15:30:00		0	0
Volta	53	Pilot	2012-11-19	41214	4.16667	0	1	2	0	0	4.16667	8.33333	0	Pre-triggering	Chief, Elders	06:40:00	10:50:00		0	0
Volta	54	Pilot	2012-11-20	41214	3.16667	0	0	2	1	0	0	6.33333	3.16667	Pre-triggering	Chief, Elders	06:50:00	10:00:00		0	0
Volta	55	Pilot	2012-11-20	41214	2.25	0	0	2	2	0	0	4.5	4.5	Pre-triggering	Chief, Elders	11:30:00	13:45:00		0	0
Volta	56	Pilot	2012-11-21	41214	2.5	0	0	2	0	0	0	5	0	Pre-triggering	Chief, Elders	12:00:00	14:30:00		0	0
Volta	57	Pilot	2012-11-22	41214	2.21667	0	0	2	0	0	0	4.43333	0	Pre-triggering	Chief, Elders	07:30:00	09:43:00		0	0
Volta	58	Pilot	2012-11-22	41214	2.7	0	0	2	2	0	0	5.4	5.4	Pre-triggering	Chief, Elders	12:20:00	15:02:00		0	0
Volta	49	Pilot	2012-11-28	41214	3.5	0	0	2	1	0	0	7	3.5	Triggering	Chief, Community, Households	06:30:00	10:00:00		0	0
Volta	50	Pilot	2012-11-29	41214	4.5	0	0	2	0	0	0	9	0	Triggering	Chief, Community, Households	07:30:00	12:00:00		0	0
Volta	58	Pilot	2012-12-03	41244	4.33333	0	0	4	0	0	0	17.3333	0	Triggering	Chief, Community, Households	07:00:00	11:20:00		0	0
Volta	51	Pilot	2012-12-05	41244	4.25	0	0	3	2	0	0	12.75	8.5	Triggering	Chief, Community	07:40:00	11:55:00		0	0
Volta	54	Pilot	2012-12-12	41244	3.66667	0	0	3	2	0	0	11	7.33333	Triggering	Chief, Community	07:50:00	11:30:00		0	0
Volta	53	Pilot	2012-12-13	41244	4	0	0	3	0	0	0	12	0	Triggering	Chief, Community, Households	07:00:00	11:00:00		0	0
Volta	57	Pilot	2012-12-14	41244	3.33333	0	0	3	0	0	0	10	0	Triggering	Chief, Community, Households	12:30:00	15:50:00		0	0
Volta	52	Pilot	2012-12-15	41244	3.83333	0	0	2	0	0	0	7.66667	0	Triggering	Chief, Community, Households	07:10:00	11:00:00		0	0
Volta	55	Pilot	2012-12-20	41244	2.5	0	0	3	2	0	0	7.5	5	Triggering	Chief, Community, Households	10:00:00	12:30:00		0	0
Volta	56	Pilot	2012-12-20	41244	3.5	0	0	3	0	0	0	10.5	0	Triggering	Chief, Community, Households	13:30:00	17:00:00		0	0
Volta	50	Pilot	2013-01-10	41275	3.66667	0	0	3	0	0	0	11	0	Follow-up	Elders, Households, Natural Leader	07:20:00	11:00:00		0	0
Volta	58	Pilot	2013-01-14	41275	3.41667	0	0	3	0	0	0	10.25	0	Follow-up	Chief, Elders, Households, Natural Leader	12:05:00	15:30:00		0	0
Volta	53	Pilot	2013-01-17	41275	2.76667	0	0	3	0	0	0	8.3	0	Follow-up	Chief, Elders, Households, Natural Leader	08:48:00	11:34:00		0	0
Volta	57	Pilot	2013-01-21	41275	2.63333	0	0	3	0	0	0	7.9	0	Follow-up	Chief, Elders, Households, Natural Leader	08:30:00	11:08:00		0	0
Volta	52	Pilot	2013-01-21	41275	3.08333	0	0	3	0	0	0	9.25	0	Follow-up	Chief, Elders, Households, Natural Leader	11:35:00	14:40:00		0	0
Volta	51	Pilot	2013-01-23	41275	3.08333	0	0	3	0	0	0	9.25	0	Follow-up	Chief, Elders, Households, Natural Leader	11:25:00	14:30:00		0	0
Volta	56	Pilot	2013-01-24	41275	2.9	0	0	3	0	0	0	8.7	0	Follow-up	Chief, Elders, Households, Natural Leader	07:36:00	10:30:00		0	0
Volta	49	Pilot	2013-01-29	41275	1.5	0	0	3	0	0	0	4.5	0	Follow-up	Chief, Elders, Households, Natural Leader	08:30:00	10:00:00		0	0
Volta	54	Pilot	2013-01-30	41275	2.81667	0	0	3	0	0	0	8.45	0	Follow-up	Chief, Elders, Households, Natural Leader	07:20:00	10:09:00		0	0
Volta	55	Pilot	2013-01-30	41275	3	0	0	3	0	0	0	9	0	Follow-up	Chief, Elders, Households, Natural Leader	11:30:00	14:30:00		0	0
Volta	56	Pilot	2013-02-26	41306	1.56667	0	0	3	0	0	0	4.7	0	Follow-up	Chief, Natural Leader	11:26:00	13:00:00		0	0
Volta	50	Pilot	2013-02-28	41306	2.75	0	0	3	0	0	0	8.25	0	Triggering	Children, School	09:00:00	11:45:00		0	0
Volta	50	Pilot	2013-02-28	41306	0.75	0	0	3	0	0	0	2.25	0	Follow-up	Natural Leader	11:50:00	12:35:00		0	0
Volta	58	Pilot	2013-03-08	41334	2.2	0	0	4	0	0	0	8.8	0	Triggering	Children, School	12:00:00	14:12:00		0	0
Volta	58	Pilot	2013-03-08	41334	1.5	0	0	4	0	0	0	6	0	Follow-up	Elders, Households, Natural Leader	14:30:00	16:00:00		0	0
Volta	57	Pilot	2013-03-12	41334	2.75	0	0	4	0	0	0	11	0	Triggering	Children, School	08:15:00	11:00:00		0	0
Volta	57	Pilot	2013-03-12	41334	1.21667	0	0	4	0	0	0	4.86667	0	Follow-up	Chief, Natural Leader	11:05:00	12:18:00		0	0
Volta	52	Pilot	2013-03-12	41334	1.41667	0	0	4	0	0	0	5.66667	0	Triggering	Children, School	12:57:00	14:22:00		0	0
Volta	51	Pilot	2013-03-13	41334	1.71667	0	0	4	0	0	0	6.86667	0	Triggering	Children, School	09:04:00	10:47:00		0	0
Volta	51	Pilot	2013-03-13	41334	0.966667	0	0	4	0	0	0	3.86667	0	Follow-up	Chief, Community, Natural Leader	10:52:00	11:50:00		0	0
Volta	49	Pilot	2013-03-19	41334	1.1	0	0	4	0	0	0	4.4	0	Follow-up	Households	08:00:00	09:06:00		0	0
Volta	54	Pilot	2013-03-20	41334	2.93333	0	0	4	0	0	0	11.7333	0	Follow-up	Natural Leader	08:10:00	11:06:00		0	0
Volta	55	Pilot	2013-03-20	41334	1.4	0	0	4	0	0	0	5.6	0	Follow-up	Natural Leader	12:06:00	13:30:00		0	0
Volta	53	Pilot	2013-03-21	41334	2.9	0	0	4	0	0	0	11.6	0	Follow-up	Natural Leader	08:06:00	11:00:00		0	0
Volta	53	Pilot	2013-04-02	41365	2.35	0	0	4	0	0	0	9.4	0	Triggering	Children, School	07:30:00	09:51:00		0	0
Volta	55	Pilot	2013-04-03	41365	0.95	0	0	4	0	0	0	3.8	0	Triggering	Children, School	12:48:00	13:45:00		0	0
Volta	49	Pilot	2013-04-04	41365	1.58333	0	0	4	0	0	0	6.33333	0	Follow-up		13:25:00	15:00:00		0	0
Volta	54	Pilot	2013-04-05	41365	2.5	0	0	4	0	0	0	10	0	Triggering	Children, School	08:15:00	10:45:00		0	0
Volta	54	Pilot	2013-04-05	41365	2.91667	0	0	4	0	0	0	11.6667	0	Follow-up	Households, Natural Leader	10:50:00	13:45:00		0	0
Volta	50	Pilot	2013-04-09	41365	3.6	0	0	4	0	0	0	14.4	0	Follow-up	Chief, Households, Natural Leader	07:39:00	11:15:00		0	0
Volta	51	Pilot	2013-04-10	41365	3.31667	0	0	4	0	0	0	13.2667	0	Follow-up	Households, Natural Leader	11:49:00	15:08:00		0	0
Volta	56	Pilot	2013-04-11	41365	2.08333	0	1	0	0	0	2.08333	0	0	Follow-up	Households, Natural Leader	02:45:00	04:50:00		0	0
Volta	58	Pilot	2013-04-11	41365	4.08333	0	0	4	0	0	0	16.3333	0	Follow-up	Natural Leader	08:09:00	12:14:00		0	0
Volta	52	Pilot	2013-04-11	41365	1.25	0	1	0	0	0	1.25	0	0	Follow-up	Households, Natural Leader	09:00:00	10:15:00		0	0
Volta	57	Pilot	2013-04-11	41365	1.23333	0	1	0	0	0	1.23333	0	0	Follow-up	Natural Leader	10:55:00	12:09:00		0	0
Volta	54	Pilot	2013-04-11	41365	1.46667	0	1	0	0	0	1.46667	0	0	Follow-up	Natural Leader	12:42:00	14:10:00		0	0
Volta	52	Pilot	2013-04-16	41365	5.16667	1	4	2	0	5.16667	20.6667	10.3333	0	Follow-up	Households, Natural Leader	09:10:00	14:20:00		0	0
Volta	56	Pilot	2013-04-16	41365	2.91667	1	4	2	0	2.91667	11.6667	5.83333	0	Follow-up	Households, Natural Leader	14:40:00	17:35:00		0	0
Volta	57	Pilot	2013-04-17	41365	3.2	0	0	4	0	0	0	12.8	0	Follow-up	Chief, Households, Natural Leader	08:05:00	11:17:00		0	0
Volta	52	Pilot	2013-04-17	41365	4.18333	0	0	4	0	0	0	16.7333	0	Follow-up	Chief, Households, Natural Leader	12:10:00	16:21:00		0	0
Volta	56	Pilot	2013-04-18	41365	3.65	0	0	4	0	0	0	14.6	0	Follow-up	Elders, Households, Natural Leader	08:03:00	11:42:00		0	0
Volta	53	Pilot	2013-05-08	41395	2.8	0	0	4	0	0	0	11.2	0	Follow-up	Natural Leader	08:15:00	11:03:00		0	0
Volta	55	Pilot	2013-05-09	41395	4.08333	0	0	4	0	0	0	16.3333	0	Follow-up	Households, Natural Leader	12:05:00	16:10:00		0	0
Volta	49	Pilot	2013-05-10	41395	3.83333	0	0	4	0	0	0	15.3333	0	Follow-up	Natural Leader	12:10:00	16:00:00		0	0
Volta	54	Pilot	2013-05-14	41395	4.11667	0	0	4	0	0	0	16.4667	0	Follow-up	Households, Natural Leader	10:00:00	14:07:00		0	0
Volta	50	Pilot	2013-05-15	41395	3.1	0	0	4	0	0	0	12.4	0	Follow-up	Natural Leader	07:45:00	10:51:00		0	0
Volta	51	Pilot	2013-05-16	41395	3.88333	0	0	4	0	0	0	15.5333	0	Follow-up	Households, Natural Leader	06:45:00	10:38:00		0	0
Volta	50	Pilot	2013-05-16	41395	3.66667	0	1	0	1	0	3.66667	0	3.66667	Follow-up	Elders, Households, Natural Leader, School	11:10:00	14:50:00		0	0
Volta	51	Pilot	2013-05-16	41395	1.05	0	1	0	0	0	1.05	0	0	Follow-up	Chief, Households, Natural Leader	15:12:00	16:15:00		0	0
Volta	54	Pilot	2013-05-16	41395	0.666667	0	1	0	0	0	0.666667	0	0	Follow-up	Natural Leader	16:50:00	17:30:00		0	0
Volta	58	Pilot	2013-05-21	41395	2.55	0	0	4	0	0	0	10.2	0	Follow-up	Households, Natural Leader	08:57:00	11:30:00		0	0
Volta	52	Pilot	2013-05-23	41395	3.1	0	0	4	0	0	0	12.4	0	Follow-up	Natural Leader	07:45:00	10:51:00		0	0
Volta	57	Pilot	2013-05-23	41395	1.75	0	0	4	0	0	0	7	0	Follow-up	Natural Leader	11:49:00	13:34:00		0	0
Volta	56	Pilot	2013-05-28	41395	2.2	0	0	4	0	0	0	8.8	0	Follow-up	Natural Leader	08:55:00	11:07:00		0	0
Volta	50	Pilot	2013-06-19	41426	2.11667	0	0	4	0	0	0	8.46667	0	Follow-up	Chief, Elders, Households, Natural Leader	10:53:00	13:00:00		0	0
Volta	56	Pilot	2013-06-20	41426	2.5	0	0	4	0	0	0	10	0	Follow-up	Households, Natural Leader	11:00:00	13:30:00		0	0
Volta	49	Pilot	2013-06-21	41426	2.83333	0	0	4	0	0	0	11.3333	0	Follow-up	Community, Natural Leader	13:10:00	16:00:00		0	0
Volta	58	Pilot	2013-06-25	41426	3	0	0	4	1	0	0	12	3	Follow-up	Chief, Community, Elders, Natural Leader	08:30:00	11:30:00		0	0
Volta	57	Pilot	2013-06-25	41426	2.55	0	1	4	0	0	2.55	10.2	0	Follow-up	Chief, Community, Elders, Natural Leader	12:18:00	14:51:00		0	0
Volta	51	Pilot	2013-06-26	41426	2.55	0	0	4	0	0	0	10.2	0	Follow-up	Community, Natural Leader	07:15:00	09:48:00		0	0
Volta	55	Pilot	2013-06-27	41426	3.25	0	0	4	0	0	0	13	0	Follow-up	Households, Natural Leader	07:30:00	10:45:00		0	0
Volta	52	Pilot	2013-06-30	41426	3.78333	0	0	4	0	0	0	15.1333	0	Follow-up	Households, Natural Leader	07:00:00	10:47:00		0	0
Volta	53	Pilot	2013-07-09	41456	2.58333	0	0	4	0	0	0	10.3333	0	Follow-up	Households, Natural Leader	08:10:00	10:45:00		0	0
Volta	49	Pilot	2013-07-16	41456	2.05	0	0	4	0	0	0	8.2	0	Follow-up	Households, Natural Leader	10:12:00	12:15:00		0	0
Volta	50	Pilot	2013-07-17	41456	2.3	0	0	4	0	0	0	9.2	0	Follow-up	Households, Natural Leader	08:10:00	10:28:00		0	0
Volta	54	Pilot	2013-07-18	41456	3.26667	0	0	4	0	0	0	13.0667	0	Follow-up	Households, Natural Leader	09:14:00	12:30:00		0	0
Volta	58	Pilot	2013-07-18	41456	1.66667	0	0	4	0	0	0	6.66667	0	Follow-up	Households, Natural Leader	13:20:00	15:00:00		0	0
Volta	57	Pilot	2013-07-24	41456	2.41667	0	0	4	0	0	0	9.66667	0	Follow-up	Chief, Households, Natural Leader	07:20:00	09:45:00		0	0
Volta	51	Pilot	2013-07-29	41456	1.83333	0	0	4	0	0	0	7.33333	0	Follow-up	Households, Natural Leader	09:30:00	11:20:00		0	0
Volta	52	Pilot	2013-07-30	41456	1.66667	0	2	0	0	0	3.33333	0	0	Follow-up	Elders, Households, Natural Leader	08:40:00	10:20:00		0	0
Volta	56	Pilot	2013-07-30	41456	1.25	0	0	4	0	0	0	5	0	Follow-up	Households, Natural Leader	10:00:00	11:15:00		0	0
Volta	56	Pilot	2013-07-30	41456	1.33333	0	2	0	0	0	2.66667	0	0	Follow-up	Natural Leader	10:35:00	11:55:00		0	0
Volta	52	Pilot	2013-07-30	41456	1.56667	0	0	4	0	0	0	6.26667	0	Follow-up	Natural Leader	12:02:00	13:36:00		0	0
Volta	53	Pilot	2013-07-30	41456	1.5	0	2	0	0	0	3	0	0	Follow-up	Households, Natural Leader	14:30:00	16:00:00		0	0
Volta	55	Pilot	2013-07-31	41456	2.58333	0	0	4	0	0	0	10.3333	0	Follow-up	Households, Natural Leader	08:10:00	10:45:00		0	0
Volta	51	Pilot	2013-07-31	41456	1.66667	0	2	0	0	0	3.33333	0	0	Follow-up	Chief, Households, Natural Leader	08:20:00	10:00:00		0	0
Volta	55	Pilot	2013-07-31	41456	1.83333	0	2	0	0	0	3.66667	0	0	Follow-up	Households, Natural Leader	11:30:00	13:20:00		0	0
Volta	53	Pilot	2013-08-07	41487	2.66667	0	0	4	0	0	0	10.6667	0	Follow-up	Households, Natural Leader	10:05:00	12:45:00		0	0
Volta	56	Pilot	2013-08-07	41487	1.5	0	0	4	0	0	0	6	0	Follow-up	Households, Natural Leader	15:00:00	16:30:00		0	0
Volta	55	Pilot	2013-08-08	41487	3.76667	0	0	4	0	0	0	15.0667	0	Follow-up	Households, Natural Leader	07:01:00	10:47:00		0	0
Volta	51	Pilot	2013-08-08	41487	2.41667	0	0	4	0	0	0	9.66667	0	Follow-up	Households, Natural Leader	13:05:00	15:30:00		0	0
Volta	54	Pilot	2013-08-09	41487	3.41667	0	0	4	2	0	0	13.6667	6.83333	Follow-up	Households, Natural Leader	07:20:00	10:45:00		0	0
Volta	57	Pilot	2013-08-09	41487	1.6	0	0	4	0	0	0	6.4	0	Follow-up	Households, Natural Leader	10:59:00	12:35:00		0	0
Volta	52	Pilot	2013-08-14	41487	1.93333	0	0	4	0	0	0	7.73333	0	Follow-up	Households, Natural Leader	13:00:00	14:56:00		0	0
Volta	50	Pilot	2013-08-15	41487	1.03333	0	0	4	0	0	0	4.13333	0	Follow-up	Households, Natural Leader	11:48:00	12:50:00		0	0
Volta	49	Pilot	2013-08-21	41487	3.25	0	0	4	0	0	0	13	0	Follow-up	Households, Natural Leader	07:00:00	10:15:00		0	0
Volta	58	Pilot	2013-08-21	41487	3.23333	0	0	4	0	0	0	12.9333	0	Follow-up	Households, Natural Leader	12:30:00	15:44:00		0	0
Volta	53	Pilot	2013-08-26	41487	3.41667	1	4	2	1	3.41667	13.6667	6.83333	3.41667	Follow-up	Chief, Elders, Households, Natural Leader	08:30:00	11:55:00		0	0
Volta	56	Pilot	2013-08-27	41487	3.33333	1	4	2	0	3.33333	13.3333	6.66667	0	Follow-up	Households, Natural Leader	07:20:00	10:40:00		0	0
Volta	52	Pilot	2013-08-30	41487	2.58333	1	4	2	0	2.58333	10.3333	5.16667	0	Follow-up	Elders, Households, Natural Leader	08:20:00	10:55:00		0	0
Volta	57	Pilot	2013-09-02	41518	1.66667	1	4	2	0	1.66667	6.66667	3.33333	0	Follow-up	Chief, Households, Natural Leader	09:10:00	10:50:00		0	0
Volta	54	Pilot	2013-09-02	41518	3.26667	1	4	2	1	3.26667	13.0667	6.53333	3.26667	Follow-up	Households, Natural Leader	12:10:00	15:26:00		0	0
Volta	49	Pilot	2013-09-03	41518	2.75	0	0	4	0	0	0	11	0	Follow-up	Households, Natural Leader	10:00:00	12:45:00		0	0
Volta	55	Pilot	2013-09-03	41518	2.28333	1	4	4	0	2.28333	9.13333	9.13333	0	Follow-up	Households, Natural Leader	11:33:00	13:50:00		0	0
Volta	50	Pilot	2013-09-04	41518	2.33333	0	0	4	0	0	0	9.33333	0	Follow-up	Households, Natural Leader	08:10:00	10:30:00		0	0
Volta	51	Pilot	2013-09-04	41518	3.33333	1	4	4	0	3.33333	13.3333	13.3333	0	Follow-up	Chief, Households, Natural Leader	12:20:00	15:40:00		0	0
Volta	58	Pilot	2013-09-05	41518	2.75	1	4	4	0	2.75	11	11	0	Follow-up	Households, Natural Leader	09:10:00	11:55:00		0	0
Volta	49	Pilot	2013-09-06	41518	2.16667	1	4	4	0	2.16667	8.66667	8.66667	0	Follow-up	Households, Natural Leader	07:50:00	10:00:00		0	0
Volta	54	Pilot	2013-09-07	41518	2	0	0	1	2	0	0	2	4	Follow-up	Households, Natural Leader	08:00:00	10:00:00	Monitoring	4	0
Volta	51	Pilot	2013-09-07	41518	2	0	0	1	2	0	0	2	4	Follow-up	Households, Natural Leader	11:00:00	13:00:00	Monitoring	4	0
Volta	58	Pilot	2013-09-08	41518	2	0	0	1	2	0	0	2	4	Follow-up	Households, Natural Leader	08:00:00	10:00:00	Monitoring	4	0
Volta	56	Pilot	2013-09-08	41518	2	0	0	1	2	0	0	2	4	Follow-up	Households, Natural Leader	11:00:00	13:00:00	Monitoring	4	0
Volta	50	Pilot	2013-09-09	41518	2.91667	1	4	4	0	2.91667	11.6667	11.6667	0	Follow-up	Households, Natural Leader	07:40:00	10:35:00	0	0	0
Volta	50	Pilot	2013-09-10	41518	2	0	0	1	2	0	0	2	4	Follow-up	Households, Natural Leader	08:00:00	10:00:00	Monitoring	4	0
Volta	55	Pilot	2013-09-10	41518	2	0	0	1	2	0	0	2	4	Follow-up	Households, Natural Leader	11:00:00	13:00:00	Monitoring	4	0
Volta	53	Pilot	2013-09-11	41518	2.11667	0	0	4	1	0	0	8.46667	2.11667	Follow-up	Chief, Households, Natural Leader	08:00:00	10:07:00	0	0	0
Volta	56	Pilot	2013-09-11	41518	1.83333	0	0	4	0	0	0	7.33333	0	Follow-up	Households, Natural Leader	13:00:00	14:50:00	0	0	0
Volta	54	Pilot	2013-09-12	41518	1.73333	0	0	4	1	0	0	6.93333	1.73333	Follow-up	Households, Natural Leader	13:30:00	15:14:00	0	0	0
Volta	57	Pilot	2013-09-13	41518	2	0	0	1	2	0	0	2	4	Follow-up	Households, Natural Leader	08:00:00	10:00:00	Monitoring	4	0
Volta	52	Pilot	2013-09-13	41518	2	0	0	1	2	0	0	2	4	Follow-up	Households, Natural Leader	11:00:00	13:00:00	Monitoring	4	0
Volta	53	Pilot	2013-09-14	41518	2	0	0	1	2	0	0	2	4	Follow-up	Households, Natural Leader	08:00:00	10:00:00	Monitoring	4	0
Volta	49	Pilot	2013-09-14	41518	2	0	0	1	2	0	0	2	4	Follow-up	Households, Natural Leader	11:00:00	13:00:00	Monitoring	4	0
Volta	52	Pilot	2013-09-17	41518	2.1	0	0	4	0	0	0	8.4	0	Follow-up	Households, Natural Leader	11:09:00	13:15:00		0	0
Volta	51	Pilot	2013-09-18	41518	2.66667	0	0	4	0	0	0	10.6667	0	Follow-up	Households, Natural Leader	11:00:00	13:40:00		0	0
Volta	57	Pilot	2013-09-19	41518	2.23333	0	0	4	0	0	0	8.93333	0	Follow-up	Households, Natural Leader	08:30:00	10:44:00		0	0
Volta	58	Pilot	2013-09-19	41518	2.25	0	0	4	0	0	0	9	0	Follow-up	Elders, Households, Natural Leader	12:15:00	14:30:00		0	0
Volta	55	Pilot	2013-09-24	41518	3.2	0	0	4	0	0	0	12.8	0	Follow-up	Households, Natural Leader	10:03:00	13:15:00		0	0
Volta	58	Pilot	2013-12-02	41609	4	0	0	1	4	0	0	4	16	Follow-up	Chief, Elders, Households, Natural Leader	08:00:00	12:00:00	ODF verification	0	16
Volta	51	Pilot	2013-12-02	41609	4	0	0	1	4	0	0	4	16	Follow-up	Chief, Elders, Households, Natural Leader	12:00:00	16:00:00	ODF verification	0	16
Volta	54	Pilot	2013-12-03	41609	4	0	0	1	4	0	0	4	16	Follow-up	Chief, Elders, Households, Natural Leader	12:00:00	16:00:00	ODF verification	0	16
Volta	50	Pilot	2013-12-04	41609	4	0	0	1	4	0	0	4	16	Follow-up	Chief, Elders, Households, Natural Leader	08:00:00	12:00:00	ODF verification	0	16
Volta	52	Pilot	2013-12-05	41609	4	0	0	1	4	0	0	4	16	Follow-up	Chief, Elders, Households, Natural Leader	12:00:00	16:00:00	ODF verification	0	16
Volta	53	Pilot	2014-02-10	41671	2.33333	0	2	0	0	0	4.66667	0	0	Follow-up	Households, Natural Leader	08:20:00	10:40:00		0	0
Volta	56	Pilot	2014-02-11	41671	1.58333	0	2	0	0	0	3.16667	0	0	Follow-up	Households, Natural Leader	09:00:00	10:35:00		0	0
Volta	52	Pilot	2014-02-13	41671	2.08333	0	2	0	0	0	4.16667	0	0	Follow-up	Households, Natural Leader	08:50:00	10:55:00		0	0
Volta	57	Pilot	2014-02-14	41671	1.28333	0	2	0	0	0	2.56667	0	0	Follow-up	Households, Natural Leader	09:30:00	10:47:00		0	0
Volta	54	Pilot	2014-02-14	41671	2.16667	0	2	0	0	0	4.33333	0	0	Follow-up	Households, Natural Leader	11:05:00	13:15:00		0	0
Volta	55	Pilot	2014-02-17	41671	1.91667	0	2	0	0	0	3.83333	0	0	Follow-up	Households, Natural Leader	12:50:00	14:45:00		0	0
Volta	51	Pilot	2014-02-18	41671	2.38333	0	2	0	0	0	4.76667	0	0	Follow-up	Households, Natural Leader	11:10:00	13:33:00		0	0
Volta	58	Pilot	2014-02-19	41671	3.28333	0	2	0	0	0	6.56667	0	0	Follow-up	Households, Natural Leader	07:40:00	10:57:00		0	0
Volta	49	Pilot	2014-02-20	41671	2.51667	0	2	0	0	0	5.03333	0	0	Follow-up	Chief, Households, Natural Leader	08:25:00	10:56:00		0	0
Volta	50	Pilot	2014-02-21	41671	2.33333	0	2	0	0	0	4.66667	0	0	Follow-up	Households, Natural Leader	08:00:00	10:20:00		0	0

## Sheet: Local actors
Purpose	Category	Actor	Region	Treatment	2012-10-01	2012-11-01	2012-12-01	2013-01-01	2013-02-01	2013-03-01	2013-04-01	2013-05-01	2013-06-01	2013-07-01	2013-08-01	2013-09-01	2013-10-01	2013-11-01	2013-12-01	2014-01-01	2014-02-01	2014-03-01	2014-04-01	2014-05-01	Units
					1	2	3	4	5	6	7	8	9	10	11	12	13	14	15	16	17	18	19	20
Training	Travel	Govt	Central	Control	0	0	6	0	0	0	0	0	0	0	0	0	0	0	0	0	0	0	0	0	person-hours
Training	Travel	Govt	Central	Pilot	0	0	6	0	0	0	0	0	6	0	0	10	0	0	0	0	12	0	0	0	person-hours
Training	Travel	Govt	Upper West	Control	0	0	0	0	0	0	0	0	0	0	0	0	0	0	0	0	0	0	0	0	person-hours
Training	Travel	Govt	Upper West	Pilot	0	0	0	0	0	0	0	0	0	0	0	0	0	0	0	0	0	0	0	0	person-hours
Training	Travel	Govt	Volta	Control	0	11	0	0	0	0	0	0	0	0	0	0	0	0	0	0	0	0	0	0	person-hours
Training	Travel	Govt	Volta	Pilot	0	11	0	0	0	0	0	0	0	0	0	10	0	0	0	0	10	0	0	0	person-hours
Training	Travel	NL	Central	Control	0	0	43	0	0	0	0	0	0	0	0	0	0	0	0	0	0	0	0	0	person-hours
Training	Travel	NL	Central	Pilot	0	0	43	0	0	72	0	0	90	0	0	72	0	0	38	30	72	0	0	0	person-hours
Training	Travel	NL	Upper West	Control	0	0	0	88	0	0	0	0	0	0	0	0	0	0	0	0	0	0	0	0	person-hours
Training	Travel	NL	Upper West	Pilot	0	0	0	88	0	312	0	160	0	0	160	0	0	0	320	0	200	0	0	0	person-hours
Training	Travel	NL	Volta	Control	0	38	0	0	0	0	0	0	0	0	0	0	0	0	0	0	0	0	0	0	person-hours
Training	Travel	NL	Volta	Pilot	0	38	0	0	0	80	0	0	0	0	0	72	0	0	75	0	72	0	0	0	person-hours
Training	Training	NL	Central	Control	0	0	161.25	0	0	0	0	0	0	0	0	0	0	0	0	0	0	0	0	0	person-hours
Training	Training	NL	Central	Pilot	0	0	161.25	0	0	1506	0	0	386.25	0	0	180	0	0	1016.5	1047.33	276	0	0	0	person-hours
Training	Training	NL	Upper West	Control	0	0	0	121	0	0	0	0	0	0	0	0	0	0	0	0	0	0	0	0	person-hours
Training	Training	NL	Upper West	Pilot	0	0	0	121	0	2308.67	0	300	0	0	300	0	0	0	2333.33	0	366.667	0	0	0	person-hours
Training	Training	NL	Volta	Control	0	152	0	0	0	0	0	0	0	0	0	0	0	0	0	0	0	0	0	0	person-hours
Training	Training	NL	Volta	Pilot	0	152	0	0	0	2997	0	0	0	0	0	288	0	0	1754	0	288	0	0	0	person-hours
Visit	Travel	Govt	Central	Control	6	0	0	0	0	0	0	0	0	0	0	42.5	0	0	0	0	0	0	0	0	person-hours
Visit	Travel	Govt	Central	Pilot	6	0	0	0	0	0	0	0	0	0	0	64.5	0	0	0	0	0	0	0	0	person-hours
Visit	Travel	Govt	Upper West	Control	0	0	0	2	4	0	2.66667	0	0	0	0	0	0	0	50.6667	0	0	0	0	0	person-hours
Visit	Travel	Govt	Upper West	Pilot	0	0	0	2	4	0	2.66667	43.3333	0	0	0	0	0	0	69.3333	0	0	0	0	0	person-hours
Visit	Travel	Govt	Volta	Control	0	3.625	4.5	1	0	0	0	1.125	2.25	1.125	2.25	0	0	0	22.5	0	0	0	0	0	person-hours
Visit	Travel	Govt	Volta	Pilot	0	3.625	4.5	1	0	0	0	1.125	2.25	1.125	2.25	22.5	0	0	22.5	0	0	0	0	0	person-hours
Visit	Visit	Govt	Central	Control	9.31667	0	0	0	0	0	0	0	0	0	0	11.8333	0	0	0	0	0	0	0	0	person-hours
Visit	Visit	Govt	Central	Pilot	13.6167	0	0	0	1.23333	0	0	0	0	0	0	8.9	0	0	0	0	0	0	0	0	person-hours
Visit	Visit	Govt	Upper West	Control	0	0	0	2.93333	2.26667	1.36667	3.61667	0	0	0	0	0	0	0	0	0	0	0	0	0	person-hours
Visit	Visit	Govt	Upper West	Pilot	0	0	0	2.83333	2.18333	1.33333	1.56667	0	0	4.63333	0	0	0	0	0	0	0	0	0	0	person-hours
Visit	Visit	Govt	Volta	Control	0	7.48333	9.66667	8.76667	0	0	0	2.56667	2.25	3.95	0	3.06667	0	0	0	0	0	0	0	0	person-hours
Visit	Visit	Govt	Volta	Pilot	0	18.9333	20.8333	0	0	0	0	3.66667	3	0	10.25	7.11667	0	0	0	0	0	0	0	0	person-hours
Visit	Facilitation	NL	Central	Control	0	0	0	0	4.70588	4.70588	29.3725	33.1765	27.2549	17.0588	30.7059	4.70588	4.70588	4.70588	4.70588	4.70588	4.70588	4.70588	23.2157	8.23529	person-hours
Visit	Facilitation	NL	Central	Pilot	0	0	0	0	6.85714	137.771	44.3429	48.5714	172.457	15.3714	89.4286	130.286	6.85714	6.85714	130.286	6.85714	130.286	6.85714	25.5429	35.2	person-hours
Visit	Facilitation	NL	Upper West	Control	0	0	0	15.9611	54.3056	32.4889	130.9	20.6833	11.3333	78.9556	55.3444	11.3333	11.3333	11.3333	124.667	11.3333	11.3333	11.3333	11.3333	11.3333	person-hours
Visit	Facilitation	NL	Upper West	Pilot	0	0	0	0	23.3333	180.6	82.1333	251.733	8	99	208.733	8	8	8	296	8	236.067	8	8	8	person-hours
Visit	Facilitation	NL	Volta	Control	0	0	0	119.353	42.5938	95.8813	168.925	176.991	48.3938	172.459	176.537	10.875	39.4219	10.875	119.625	10.875	90.8969	10.875	10.875	10.875	person-hours
Visit	Facilitation	NL	Volta	Pilot	0	0	0	174.075	26.0308	319.104	247.644	233.976	148.245	190.055	217.995	253.273	12.0606	12.0606	373.879	12.0606	144.024	12.0606	12.0606	12.0606	person-hours
Training	Travel	Govt	Central	Control	0	0	18.75	0	0	0	0	0	0	0	0	0	0	0	0	0	0	0	0	0	USD
Training	Travel	Govt	Central	Pilot	0	0	18.75	0	0	0	0	0	18.75	0	0	31.25	0	0	0	0	37.5	0	0	0	USD
Training	Travel	Govt	Upper West	Control	0	0	0	0	0	0	0	0	0	0	0	0	0	0	0	0	0	0	0	0	USD
Training	Travel	Govt	Upper West	Pilot	0	0	0	0	0	0	0	0	0	0	0	0	0	0	0	0	0	0	0	0	USD
Training	Travel	Govt	Volta	Control	0	34.375	0	0	0	0	0	0	0	0	0	0	0	0	0	0	0	0	0	0	USD
Training	Travel	Govt	Volta	Pilot	0	34.375	0	0	0	0	0	0	0	0	0	31.25	0	0	0	0	31.25	0	0	0	USD
Training	Travel	NL	Central	Control	0	0	8.07542	0	0	0	0	0	0	0	0	0	0	0	0	0	0	0	0	0	USD
Training	Travel	NL	Central	Pilot	0	0	8.07542	0	0	13.5216	0	0	16.902	0	0	13.5216	0	0	7.13642	5.63401	13.5216	0	0	0	USD
Training	Travel	NL	Upper West	Control	0	0	0	16.5264	0	0	0	0	0	0	0	0	0	0	0	0	0	0	0	0	USD
Training	Travel	NL	Upper West	Pilot	0	0	0	16.5264	0	58.5938	0	30.0481	0	0	30.0481	0	0	0	60.0962	0	37.5601	0	0	0	USD
Training	Travel	NL	Volta	Control	0	7.13642	0	0	0	0	0	0	0	0	0	0	0	0	0	0	0	0	0	0	USD
Training	Travel	NL	Volta	Pilot	0	7.13642	0	0	0	15.024	0	0	0	0	0	13.5216	0	0	14.085	0	13.5216	0	0	0	USD
Training	Training	NL	Central	Control	0	0	30.2828	0	0	0	0	0	0	0	0	0	0	0	0	0	0	0	0	0	USD
Training	Training	NL	Central	Pilot	0	0	30.2828	0	0	282.828	0	0	72.5379	0	0	33.8041	0	0	190.899	196.69	51.8329	0	0	0	USD
Training	Training	NL	Upper West	Control	0	0	0	22.7239	0	0	0	0	0	0	0	0	0	0	0	0	0	0	0	0	USD
Training	Training	NL	Upper West	Pilot	0	0	0	22.7239	0	433.569	0	56.3401	0	0	56.3401	0	0	0	438.201	0	68.8602	0	0	0	USD
Training	Training	NL	Volta	Control	0	28.5457	0	0	0	0	0	0	0	0	0	0	0	0	0	0	0	0	0	0	USD
Training	Training	NL	Volta	Pilot	0	28.5457	0	0	0	562.838	0	0	0	0	0	54.0865	0	0	329.402	0	54.0865	0	0	0	USD
Visit	Travel	Govt	Central	Control	18.75	0	0	0	0	0	0	0	0	0	0	132.812	0	0	0	0	0	0	0	0	USD
Visit	Travel	Govt	Central	Pilot	18.75	0	0	0	0	0	0	0	0	0	0	201.562	0	0	0	0	0	0	0	0	USD
Visit	Travel	Govt	Upper West	Control	0	0	0	6.25	12.5	0	8.33333	0	0	0	0	0	0	0	158.333	0	0	0	0	0	USD
Visit	Travel	Govt	Upper West	Pilot	0	0	0	6.25	12.5	0	8.33333	135.417	0	0	0	0	0	0	216.667	0	0	0	0	0	USD
Visit	Travel	Govt	Volta	Control	0	11.3281	14.0625	3.125	0	0	0	3.51562	7.03125	3.51562	7.03125	0	0	0	70.3125	0	0	0	0	0	USD
Visit	Travel	Govt	Volta	Pilot	0	11.3281	14.0625	3.125	0	0	0	3.51562	7.03125	3.51562	7.03125	70.3125	0	0	70.3125	0	0	0	0	0	USD
Visit	Visit	Govt	Central	Control	29.1146	0	0	0	0	0	0	0	0	0	0	36.9792	0	0	0	0	0	0	0	0	USD
Visit	Visit	Govt	Central	Pilot	42.5521	0	0	0	3.85417	0	0	0	0	0	0	27.8125	0	0	0	0	0	0	0	0	USD
Visit	Visit	Govt	Upper West	Control	0	0	0	9.16667	7.08333	4.27083	11.3021	0	0	0	0	0	0	0	0	0	0	0	0	0	USD
Visit	Visit	Govt	Upper West	Pilot	0	0	0	8.85417	6.82292	4.16667	4.89583	0	0	14.4792	0	0	0	0	0	0	0	0	0	0	USD
Visit	Visit	Govt	Volta	Control	0	23.3854	30.2083	27.3958	0	0	0	8.02083	7.03125	12.3437	0	9.58333	0	0	0	0	0	0	0	0	USD
Visit	Visit	Govt	Volta	Pilot	0	59.1667	65.1042	0	0	0	0	11.4583	9.375	0	32.0312	22.2396	0	0	0	0	0	0	0	0	USD
Visit	Community	NL	Central	Control	0	0	0	0	0.883767	0.883767	5.51618	6.23056	5.11848	3.20366	5.76658	0.883767	0.883767	0.883767	0.883767	0.883767	0.883767	0.883767	4.35992	1.54659	USD
Visit	Community	NL	Central	Pilot	0	0	0	0	1.28777	25.8735	8.32761	9.12174	32.3875	2.88676	16.7947	24.4677	1.28777	1.28777	24.4677	1.28777	24.4677	1.28777	4.79696	6.61058	USD
Visit	Community	NL	Upper West	Control	0	0	0	2.9975	10.1986	6.10143	24.5831	3.88434	2.12841	14.8279	10.3937	2.12841	2.12841	2.12841	23.4125	2.12841	2.12841	2.12841	2.12841	2.12841	USD
Visit	Community	NL	Upper West	Pilot	0	0	0	0	4.38201	33.9168	15.4247	47.2756	1.5024	18.5922	39.2002	1.5024	1.5024	1.5024	55.5889	1.5024	44.3334	1.5024	1.5024	1.5024	USD
Visit	Community	NL	Volta	Control	0	0	0	22.4146	7.99913	18.0065	31.7242	33.2389	9.08837	32.388	33.1538	2.04233	7.40345	2.04233	22.4656	2.04233	17.0705	2.04233	2.04233	2.04233	USD
Visit	Community	NL	Volta	Pilot	0	0	0	32.6913	4.8886	59.9278	46.5077	43.9408	27.8405	35.6924	40.9397	47.5647	2.26499	2.26499	70.2146	2.26499	27.0477	2.26499	2.26499	2.26499	USD

[truncated: 6 more sheets: Community, Community-data, Latrine-data, Travel, Travel-data, Govt-travel]
