# Supplementary material for: The true costs of participatory sanitation: Evidence from community-led total sanitation studies in Ghana and Ethiopia
Source: Sci Total Environ. 2017 Dec 1;601-602:1075–83. doi: 10.1016/j.scitotenv.2017.05.279 (PMC5536257; doi:10.1016/j.scitotenv.2017.05.279)
Supplement: Supplementary file 3 — Supplementary data and analysis - Ethiopia. [file mmc3.xlsx]

## Sheet: Costs summary
Region	Treatment	Management	Training	Facilitation	Program cost	Local actors	Community activity	Hired labor	Hardware	Local investment	Notes
Oromia	Control	4344.77	9978.72	2819.57	17143.1	1084.09	1435.21	0	910.506	3429.81	1 kebele
Oromia	Pilot	7433.75	17278.6	1118.33	25830.7	1888.87	1886.29	0	632.669	4407.83	2 kebele
SNNP	Control	4344.77	7638.43	2071.09	14054.3	841.916	1110.44	0	159.463	2111.82	1 kebele
SNNP	Pilot	7433.75	15950.8	5106.6	28491.1	1974.13	2264.7	0	379.876	4618.7	2 kebeles
All	Control	8689.54	17617.2	4890.66	31197.4	1926.01	2545.65	0	1069.97	5541.63	2 control kebeles
All	Pilot	14867.5	33229.4	6224.94	54321.9	3863	4150.99	0	1012.55	9026.53	4 pilot kebeles
All	Both	23557	50846.6	11115.6	85519.2	5789.01	6696.64	0	2082.51	14568.2	6 kebeles
All	Control	4344.77	8808.58	2445.33	15598.7	963.005	1272.83	0	534.985	2770.82	per kebele
All	Pilot	3716.87	8307.36	1556.23	13580.5	965.749	1037.75	0	253.136	2256.63	per kebele
All	Both	3926.17	8474.43	1852.6	14253.2	964.834	1116.11	0	347.086	2428.03	per kebele
All	Control	5.3507	10.848	3.01149	19.2102	1.18597	1.56752	0	0.658848	3.41233	per household
All	Pilot	3.87376	8.65801	1.62192	14.1537	1.00651	1.08155	0	0.263821	2.35188	per household
All	Both	4.3129	9.30915	2.03508	15.6571	1.05987	1.22604	0	0.381273	2.66718	per household
	Base case	4.3129	9.30915	2.03508	15.6571	1.05987	1.22604		0.381273	2.66718	average cost per household targeted, with all multipliers set to 1
	Change	0	0	0	0	0	0		0	0	change in cost per household targeted when multipliers changed
	% change	2.05935e-16	0	0	0	0	0		0	0	percent change from base case when multipliers changed
	Included	Coordinator time	Plan time	Plan time		Travel time	Triggering time		Purchased hardware
		Manager time	Travel time	Travel time		Govt time	Labor
		Office expenses	Plan transport	Plan transport		Local actor time	Help
			Local actor transport (per-diems)	Plan per-diems		Local actor verification time	ODF celebration time
			Accommodation (per-diems)	Govt certification			Follow-up time
			Meals	ODF celebrations
			Venue rental
	Type	financial	financial	financial		economic	economic	financial	financial

## Sheet: Time summary
Category	Region	Treatment	Plan	Govt	KL	HEW	Teacher	NL	Community	Units
Management	Oromia	Control	344.184							Total hours
Management	Oromia	Pilot	588.887							Total hours
Management	SNNP	Control	344.184							Total hours
Management	SNNP	Pilot	588.887							Total hours
Training	Oromia	Control	249.333	939	492.5	52	8.5	637.5		Total hours
Training	Oromia	Pilot	402.167	826.333	529	154	1842.5	1377		Total hours
Training	SNNP	Control	226.5	314	525	248	30	663		Total hours
Training	SNNP	Pilot	332	229	579	261	2186.5	1504.5		Total hours
Facilitation	Oromia	Control	19.1667	93.6667	557.427	63.9467	0			Total hours
Facilitation	Oromia	Pilot	16.8333	1.5	232	0	929.733			Total hours
Facilitation	SNNP	Control	18.1667	63	502.093	260.007	0			Total hours
Facilitation	SNNP	Pilot	33.6833	146.25	324.083	1.75	1483.02			Total hours
Travel	Oromia	Control	111.167	254.083	127	12.5	0.25	225		Total hours
Travel	Oromia	Pilot	81.3333	218.167	94	24.5	441.75	486		Total hours
Travel	SNNP	Control	63.5	40.9167	98	43.75	4	156		Total hours
Travel	SNNP	Pilot	114.5	35.8333	84	12	432.5	354		Total hours
Community activity	Oromia	Control							21077.5	Total hours
Community activity	Oromia	Pilot							27702.1	Total hours
Community activity	SNNP	Control							16308	Total hours
Community activity	SNNP	Pilot							33259.4	Total hours

## Sheet: Unit-costs
UNIT COSTS
Item	Cost	Base case	Multiplier	Unit	Notes
Plan mgr	15130			/month	Monthly salary
Plan mgr	2269.5			/month	Monthly salary
Plan cdr	13226			/month	Monthly benefits
Plan cdr	1983.9			/month	Monthly benefits
Plan mgr	5.64174			/hour	Combined salary and benefits in USD
Plan cdr	4.93177			/hour	Combined salary and benefits in USD
Transport	35.4165			/hour	Based on calcs using AAA model
Govt	0.399797	0.399797	1	/hour	Based on HEW salary of 1233 birr (from situational assessments for HEW supervisor).
KL	0.399797			/hour	Copied from govt line.
HEW	0.294417	0.294417	1	/hour	Based on HEW salary of 908 birr (from situational assessments).
Teacher	0.294417			/hour	Copied from HEW line
Community	0.068092	0.068092	1	/hour	Based on 50% value of time to market wage ratio, and Ethiopia public sector minimum wage of 420 birr/month.
NL	0.068092			/hour	Copied from community line
Offices expenses	14086				for both regions and CO
Driving cost	35.4165			/hour
CAR COSTS
Description	Value	Base case	Multiplier	Unit	Notes
Assumptions
Annual mileage	10000	10000	1	miles/yr	Assumes average 30 mph for the 260.5 travel hours for trainings and visits (7815 mi), plus ~2200 miles additional travel per year
Car cost	54693			$	Taken from financial reporting
Depreciation	0.15	0.15	1	first year	Lower than ~20% reported online, but Toyota Land Cruisers have high value retention.
Average driving speed	30	30	1	mph
Gas price	4			$/gallon
MPG	13.8	13.8	1	mpg	Changed this down from 20, using fuelly.com data on 2012 Toyota Landcruiser mileage
Ownership costs
Depreciation	8203.95			$/yr
Depreciation	0.820395			$/mi
Operating costs
Gas	0.289855			$/mi	$4 per gallon, 20 mpg
Maintenance	0.0565	0.0565	1	$/mi	from 4wd SUV costs in 2015 AAA book.
Tires	0.0138	0.0138	1	$/mi	from 4wd SUV costs in 2015 AAA book.
Transport unit costs
Cost	1.18055			per mile
cost	35.4165			cost per hour
TRAVEL TIMES
Region	Start location	Location	Travel time (hrs)	Notes
Oromia	PU	Zone	4	round trip
Oromia	PU	Kebele	6	round trip
Oromia	Zone	Zone	0.25	one way
Oromia	Zone	Kebele	3	round trip
Oromia	Kebele	Kebele	0.25	one way
Oromia	District	Zone	2.5	round trip
Oromia	District	District	0.25	one way
Oromia	District	Kebele	0.5	round trip
SNNP	PU	Zone	4	round trip
SNNP	PU	District	5	round trip
SNNP	PU	Kebele	6	round trip
SNNP	Zone	Zone	0.25	one way
SNNP	Zone	District	1	round trip
SNNP	Zone	Kebele	2	round trip
SNNP	District	Zone	1	round trip
SNNP	District	District	0.25	one way
SNNP	District	Kebele	1	round trip
SNNP	Kebele	Kebele	0.25	one way
Multiplier for travel times	1
EXCHANGE RATES
Month	Rate	Units
2012-09-01	17.9043	ETB / USD
2012-10-01	18.0528	ETB / USD
2012-11-01	18.121	ETB / USD
2012-12-01	18.201	ETB / USD
2013-01-01	18.2748	ETB / USD
2013-02-01	18.3427	ETB / USD
2013-03-01	18.422	ETB / USD
2013-04-01	18.5044	ETB / USD
2013-05-01	18.5888	ETB / USD
2013-06-01	18.6658	ETB / USD
2013-07-01	18.7444	ETB / USD
2013-08-01	18.8062	ETB / USD
2013-09-01	18.8629	ETB / USD
2013-10-01	18.9275	ETB / USD

## Sheet: Management
Category	Region	Treatment	Actor	2012-09-01	2012-10-01	2012-11-01	2012-12-01	2013-01-01	2013-02-01	2013-03-01	2013-04-01	2013-05-01	2013-06-01	2013-07-01	2013-08-01	2013-09-01
				1	2	3	4	5	6	7	8	9	10	11	12	13	Units
Management	Oromia	Control	Plan mgr	5.34865	5.34865	5.34865	5.34865	5.34865	5.34865	5.34865	5.34865	5.34865	5.34865	5.34865	5.34865	5.34865	person-hours
Management	Oromia	Pilot	Plan mgr	9.15135	9.15135	9.15135	9.15135	9.15135	9.15135	9.15135	9.15135	9.15135	9.15135	9.15135	9.15135	9.15135	person-hours
Management	SNNP	Control	Plan mgr	5.34865	5.34865	5.34865	5.34865	5.34865	5.34865	5.34865	5.34865	5.34865	5.34865	5.34865	5.34865	5.34865	person-hours
Management	SNNP	Pilot	Plan mgr	9.15135	9.15135	9.15135	9.15135	9.15135	9.15135	9.15135	9.15135	9.15135	9.15135	9.15135	9.15135	9.15135	person-hours
Management	Oromia	Control	Plan cdr	21.1271	21.1271	21.1271	21.1271	21.1271	21.1271	21.1271	21.1271	21.1271	21.1271	21.1271	21.1271	21.1271	person-hours
Management	Oromia	Pilot	Plan cdr	36.1476	36.1476	36.1476	36.1476	36.1476	36.1476	36.1476	36.1476	36.1476	36.1476	36.1476	36.1476	36.1476	person-hours
Management	SNNP	Control	Plan cdr	21.1271	21.1271	21.1271	21.1271	21.1271	21.1271	21.1271	21.1271	21.1271	21.1271	21.1271	21.1271	21.1271	person-hours
Management	SNNP	Pilot	Plan cdr	36.1476	36.1476	36.1476	36.1476	36.1476	36.1476	36.1476	36.1476	36.1476	36.1476	36.1476	36.1476	36.1476	person-hours
Management	Oromia	Control	Plan mgr	30.1757	30.1757	30.1757	30.1757	30.1757	30.1757	30.1757	30.1757	30.1757	30.1757	30.1757	30.1757	30.1757	USD
Management	Oromia	Pilot	Plan mgr	51.6296	51.6296	51.6296	51.6296	51.6296	51.6296	51.6296	51.6296	51.6296	51.6296	51.6296	51.6296	51.6296	USD
Management	SNNP	Control	Plan mgr	30.1757	30.1757	30.1757	30.1757	30.1757	30.1757	30.1757	30.1757	30.1757	30.1757	30.1757	30.1757	30.1757	USD
Management	SNNP	Pilot	Plan mgr	51.6296	51.6296	51.6296	51.6296	51.6296	51.6296	51.6296	51.6296	51.6296	51.6296	51.6296	51.6296	51.6296	USD
Management	Oromia	Control	Plan cdr	104.194	104.194	104.194	104.194	104.194	104.194	104.194	104.194	104.194	104.194	104.194	104.194	104.194	USD
Management	Oromia	Pilot	Plan cdr	178.272	178.272	178.272	178.272	178.272	178.272	178.272	178.272	178.272	178.272	178.272	178.272	178.272	USD
Management	SNNP	Control	Plan cdr	104.194	104.194	104.194	104.194	104.194	104.194	104.194	104.194	104.194	104.194	104.194	104.194	104.194	USD
Management	SNNP	Pilot	Plan cdr	178.272	178.272	178.272	178.272	178.272	178.272	178.272	178.272	178.272	178.272	178.272	178.272	178.272	USD
Management	Oromia	Control	Office expenses	199.844	199.844	199.844	199.844	199.844	199.844	199.844	199.844	199.844	199.844	199.844	199.844	199.844	USD
Management	Oromia	Pilot	Office expenses	341.925	341.925	341.925	341.925	341.925	341.925	341.925	341.925	341.925	341.925	341.925	341.925	341.925	USD
Management	SNNP	Control	Office expenses	199.844	199.844	199.844	199.844	199.844	199.844	199.844	199.844	199.844	199.844	199.844	199.844	199.844	USD
Management	SNNP	Pilot	Office expenses	341.925	341.925	341.925	341.925	341.925	341.925	341.925	341.925	341.925	341.925	341.925	341.925	341.925	USD

## Sheet: Mngt-data
		Hours per week
Sub-category	Management activity	Low	High	Portion on pilot	Notes
Plan coordinator					Using a 54-week project-period to adjust to weekly hours
Work planning	Planning trainings	1.62963	4.88889	0.666667	11 training events (counting control/pilot trainings that were back to back as 2). 4-8 hours per week for 2-3 prior weeks spent planning each training
	Scheduling trainings and field visits	1	1.5	0.666667	1-1.5 hrs per week
Procurement and purchasing	Renting training venues	0.407407	0.814815	0.5	1-2 hours per week, 2 weeks prior to trainings
	Renting vehicles	0	0	0.666667	Per-diems issued for non-Plan transport generally, so assuming no time.
	Issuing per-diems	0.203704	0.407407	0.666667	1-2 hours per training
	Other procurement and purchasing	0	0	0.666667	NA
Office-based oversight of facilitation by local actors (teachers, HEWs, kebele administrators, natural leaders)	Calling local actors	1	2	0.666667	1-2 hours per week
	Reviewing monitoring data and local actor workplans	2	3	0.666667	2-3 hrs/wk
	Other oversight	0	0	0.666667
Reporting	Progress reporting	1.44	1.92	0.5	6-8 hrs/mnth
	Financial reporting	0.64	0.64	0.5	8 hrs/quarter
	Other	2	2	0.666667	For meetings with regional govt
	Actor, activity	Low	High	Average	Notes
	Plan cdr management, control	16.0617	26.1924	21.1271	hours per month
	Plan cdr management, pilot	26.9414	45.3539	36.1476	hours per month
	Plan mgr management, control			10.6973	hours per month
	Plan mgr management, pilot			18.3027	hours per month

## Sheet: Training
Category	Region	Treatment	Actor	2012-09-01	2012-10-01	2012-11-01	2012-12-01	2013-01-01	2013-02-01	2013-03-01	2013-04-01	2013-05-01	2013-06-01	2013-07-01	2013-08-01	2013-09-01
				1	2	3	4	5	6	7	8	9	10	11	12	13	Units
Training	Oromia	Control	Plan mgr	5.66667	0	35	0	0	0	8.5	0	0	0	0	0	25.5	person-hours
Training	Oromia	Pilot	Plan mgr	11.3333	0	37.3333	34.5	0	0	8.5	0	0	0	0	0	42.5	person-hours
Training	SNNP	Control	Plan mgr	4.66667	26.5	8.5	0	0	0	8.5	0	0	0	0	25.5	0	person-hours
Training	SNNP	Pilot	Plan mgr	9.33333	35	0	0	0	0	8.5	0	0	0	0	17	25.5	person-hours
Training	Oromia	Control	Plan cdr	5.66667	2.83333	95.5	0	0	0	17	0	2.66667	0	0	0	51	person-hours
Training	Oromia	Pilot	Plan cdr	11.3333	5.66667	74.6667	69	0	0	17	0	5.33333	0	0	0	85	person-hours
Training	SNNP	Control	Plan cdr	9.33333	53	17	2.66667	0	0	17	2.83333	0	0	0	51	0	person-hours
Training	SNNP	Pilot	Plan cdr	18.6667	105	0	5.33333	0	0	17	5.66667	0	0	0	34	51	person-hours
Travel	Oromia	Control	Plan mgr	1.41667	0	7.5	7.5	0	0	4	0	0	0	0	0	4.5	person-hours
Travel	SNNP	Control	Plan mgr	2	2.5	0.25	0	0	0	4	0	0	0	0	4.5	0	person-hours
Travel	Oromia	Pilot	Plan mgr	2.83333	0	9.5	0	0	0	0.25	0	0	0	0	0	5	person-hours
Travel	SNNP	Pilot	Plan mgr	4	6.5	0	0	0	0	0.25	0	0	0	0	0.5	4.5	person-hours
Travel	Oromia	Control	Plan cdr	1.41667	2	19.5	15	0	0	8	0	1.33333	0	0	0	9	person-hours
Travel	SNNP	Control	Plan cdr	4	5	0.5	1.66667	0	0	8	1.33333	0	0	0	9	0	person-hours
Travel	Oromia	Pilot	Plan cdr	2.83333	4	19	0	0	0	0.5	0	2.66667	0	0	0	10	person-hours
Travel	SNNP	Pilot	Plan cdr	8	19.5	0	3.33333	0	0	0.5	2.66667	0	0	0	1	9	person-hours
Training	Oromia	Control	Plan mgr	31.9699	0	197.461	0	0	0	47.9548	0	0	0	0	0	143.864	USD
Training	Oromia	Pilot	Plan mgr	63.9397	0	210.625	194.64	0	0	47.9548	0	0	0	0	0	239.774	USD
Training	SNNP	Control	Plan mgr	26.3281	149.506	47.9548	0	0	0	47.9548	0	0	0	0	143.864	0	USD
Training	SNNP	Pilot	Plan mgr	52.6563	197.461	0	0	0	0	47.9548	0	0	0	0	95.9096	143.864	USD
Training	Oromia	Control	Plan cdr	27.9467	13.9733	470.984	0	0	0	83.8401	0	13.1514	0	0	0	251.52	USD
Training	Oromia	Pilot	Plan cdr	55.8934	27.9467	368.239	340.292	0	0	83.8401	0	26.3028	0	0	0	419.2	USD
Training	SNNP	Control	Plan cdr	46.0299	261.384	83.8401	13.1514	0	0	83.8401	13.9733	0	0	0	251.52	0	USD
Training	SNNP	Pilot	Plan cdr	92.0597	517.836	0	26.3028	0	0	83.8401	27.9467	0	0	0	167.68	251.52	USD
Travel	Oromia	Control	Plan mgr	7.99247	0	42.3131	42.3131	0	0	22.567	0	0	0	0	0	25.3878	USD
Travel	SNNP	Control	Plan mgr	11.2835	14.1044	1.41044	0	0	0	22.567	0	0	0	0	25.3878	0	USD
Travel	Oromia	Pilot	Plan mgr	15.9849	0	53.5966	0	0	0	1.41044	0	0	0	0	0	28.2087	USD
Travel	SNNP	Pilot	Plan mgr	22.567	36.6713	0	0	0	0	1.41044	0	0	0	0	2.82087	25.3878	USD
Travel	Oromia	Control	Plan cdr	6.98667	9.86354	96.1695	73.9766	0	0	39.4542	0	6.57569	0	0	0	44.3859	USD
Travel	SNNP	Control	Plan cdr	19.7271	24.6589	2.46589	8.21962	0	0	39.4542	6.57569	0	0	0	44.3859	0	USD
Travel	Oromia	Pilot	Plan cdr	13.9733	19.7271	93.7036	0	0	0	2.46589	0	13.1514	0	0	0	49.3177	USD
Travel	SNNP	Pilot	Plan cdr	39.4542	96.1695	0	16.4392	0	0	2.46589	13.1514	0	0	0	4.93177	44.3859	USD
Training	Oromia	Control	Rental	22.341	0	132.443	0	0	0	37.9981	0	0	0	0	0	95.4252	USD
Training	Oromia	Control	Meals	403.255	14.7714	1132.39	0	0	0	226.903	0	24.2081	0	0	0	966.975	USD
Training	Oromia	Control	Per-diem	573.047	79.7658	804.591	0	0	0	322.441	0	24.2081	0	0	0	687.062	USD
Training	Oromia	Control	Transport	138.235	154.546	514.044	0	0	0	278.472	0	21.7873	0	0	0	622.649	USD
Training	Oromia	Pilot	Rental	44.682	0	132.443	131.861	0	0	37.9981	0	0	0	0	0	159.042	USD
Training	Oromia	Pilot	Meals	891.406	30.9277	1551.79	375.803	0	0	484.747	0	48.4161	0	0	0	1923.88	USD
Training	Oromia	Pilot	Per-diem	1266.73	167.01	1102.59	267.018	0	0	688.851	0	48.4161	0	0	0	1366.97	USD
Training	Oromia	Pilot	Transport	306.63	324.049	759.892	133.509	0	0	644.881	0	43.5745	0	0	0	1116.47	USD
Training	SNNP	Control	Rental	55.8525	443.143	0	0	0	0	92.281	36.0275	0	0	0	319.044	0	USD
Training	SNNP	Control	Meals	228.995	538.862	0	32.0495	0	0	155.249	46.3674	0	0	0	684.35	0	USD
Training	SNNP	Control	Per-diem	309.144	568.331	0	86.5337	0	0	322.441	0	0	0	0	710.671	0	USD
Training	SNNP	Control	Transport	95.5078	239.297	0	0	0	0	278.472	0	0	0	0	430.709	0	USD
Training	SNNP	Pilot	Rental	111.705	443.143	0	0	0	0	92.281	72.055	0	0	0	212.696	318.084	USD
Training	SNNP	Pilot	Meals	357.456	1503.14	0	61.3519	0	0	409.293	92.7348	0	0	0	179.728	1612.69	USD
Training	SNNP	Pilot	Per-diem	482.566	1585.35	0	165.65	0	0	850.071	0	0	0	0	186.641	1674.71	USD
Training	SNNP	Pilot	Transport	145.775	732.848	0	0	0	0	806.102	0	0	0	0	0	1073.53	USD
Transport	Oromia	Control	Plan + govt	50.1734	70.833	265.624	265.624	0	0	141.666	0	47.222	0	0	0	159.374	USD
Transport	SNNP	Control	Plan + govt	70.833	88.5413	8.85413	59.0275	0	0	141.666	47.222	0	0	0	159.374	0	USD
Transport	Oromia	Pilot	Plan + govt	100.347	141.666	336.457	0	0	0	8.85413	0	94.444	0	0	0	177.083	USD
Transport	SNNP	Pilot	Plan + govt	141.666	230.207	0	118.055	0	0	8.85413	94.444	0	0	0	17.7083	159.374	USD

## Sheet: Training-data
Region	Treatment	Kebele	Date	yr-mnth	Purpose	Kebele #	Location	Duration	Plan mgr (#)	Plan cdr (#)	Zone (#)	Woreda (#)	KL (#)	HEW (#)	Teacher (#)	NL (#)	Plan mgr	Plan cdr	Govt	KL	HEW	Teacher	NL	Start time	End time
Oromia	Control	Control	2012-09-04	41153	District orientation	3	Zone	8.5	1	1	2	53	0	0	0	0	2.83333	2.83333	155.833	0	0	0	0	08:30:00	17:00:00
Oromia	Control	Control	2012-09-05	41153	District orientation	3	Zone	8.5	1	1	2	53	0	0	0	0	2.83333	2.83333	155.833	0	0	0	0	08:30:00	17:00:00
Oromia	Control	Control	2012-10-19	41183	Kebele orientation	3	Kebele	8.5	0	1	0	1	8	1	1	0	0	2.83333	2.83333	68	8.5	8.5	0	08:30:00	17:00:00
Oromia	Control	Control	2012-11-20	41214	HEW training	1	Zone	8.5	1	3	1	13	8	1	0	0	8.5	25.5	119	68	8.5	0	0	08:30:00	17:00:00
Oromia	Control	Control	2012-11-21	41214	HEW training	1	Zone	8.5	1	3	1	13	8	1	0	0	8.5	25.5	119	68	8.5	0	0	08:30:00	17:00:00
Oromia	Control	Control	2012-11-22	41214	HEW training	1	Kebele	9.5	1	2	1	13	8	1	0	0	9.5	19	133	76	9.5	0	0	07:30:00	17:00:00
Oromia	Control	Control	2012-11-23	41214	HEW training	1	Zone	8.5	1	3	1	13	8	1	0	0	8.5	25.5	119	68	8.5	0	0	08:30:00	17:00:00
Oromia	Control	Control	2013-03-15	41334	Review meeting	1	Zone	8.5	1	2	0	10	8	1	0	0	8.5	17	85	68	8.5	0	0	08:30:00	17:00:00
Oromia	Control	Control	2013-05-17	41395	District orientation	3	Zone	8	0	1	0	9	0	0	0	0	0	2.66667	24	0	0	0	0	08:30:00	16:30:00
Oromia	Control	Control	2013-09-16	41518	NL orientation	1	Zone	8.5	1	2	0	1	3	0	0	25	8.5	17	8.5	25.5	0	0	212.5	08:30:00	17:00:00
Oromia	Control	Control	2013-09-17	41518	NL orientation	1	Zone	8.5	1	2	0	1	3	0	0	25	8.5	17	8.5	25.5	0	0	212.5	08:30:00	17:00:00
Oromia	Control	Control	2013-09-18	41518	NL orientation	1	Zone	8.5	1	2	0	1	3	0	0	25	8.5	17	8.5	25.5	0	0	212.5	08:30:00	17:00:00
Oromia	Pilot	Pilot A	2012-09-04	41153	District orientation	3	Zone	8.5	1	1	2	53	0	0	0	0	2.83333	2.83333	155.833	0	0	0	0	08:30:00	17:00:00
Oromia	Pilot	Pilot B	2012-09-04	41153	District orientation	3	Zone	8.5	1	1	2	53	0	4	0	0	2.83333	2.83333	155.833	0	34	0	0	08:30:00	17:00:00
Oromia	Pilot	Pilot A	2012-09-05	41153	District orientation	3	Zone	8.5	1	1	2	53	0	0	0	0	2.83333	2.83333	155.833	0	0	0	0	08:30:00	17:00:00
Oromia	Pilot	Pilot B	2012-09-05	41153	District orientation	3	Zone	8.5	1	1	2	53	0	4	0	0	2.83333	2.83333	155.833	0	34	0	0	08:30:00	17:00:00
Oromia	Pilot	Pilot A	2012-10-19	41183	Kebele orientation	3	Kebele	8.5	0	1	0	1	8	1	1	0	0	2.83333	2.83333	68	8.5	8.5	0	08:30:00	17:00:00
Oromia	Pilot	Pilot B	2012-10-19	41183	Kebele orientation	3	Kebele	8.5	0	1	0	1	8	1	2	0	0	2.83333	2.83333	68	8.5	17	0	08:30:00	17:00:00
Oromia	Pilot	Pilot A	2012-11-03	41214	Teacher training	2	Kebele	8.5	1	2	1	3	0	0	12	0	4.25	8.5	17	0	0	102	0	08:30:00	17:00:00
Oromia	Pilot	Pilot B	2012-11-03	41214	Teacher training	2	Kebele	8.5	1	2	1	3	0	0	18	0	4.25	8.5	17	0	0	153	0	08:30:00	17:00:00
Oromia	Pilot	Pilot A	2012-11-04	41214	Teacher training	2	Zone	10	1	2	1	3	0	0	12	0	5	10	20	0	0	120	0	08:30:00	18:30:00
Oromia	Pilot	Pilot B	2012-11-04	41214	Teacher training	2	Zone	10	1	2	1	3	0	0	18	0	5	10	20	0	0	180	0	08:30:00	18:30:00
Oromia	Pilot	Pilot A	2012-11-05	41214	Teacher training	2	Kebele	10.3333	1	2	1	3	0	0	12	0	5.16667	10.3333	20.6667	0	0	124	0	07:10:00	17:30:00
Oromia	Pilot	Pilot B	2012-11-05	41214	Teacher training	2	Kebele	10.3333	1	2	1	3	0	0	18	0	5.16667	10.3333	20.6667	0	0	186	0	07:10:00	17:30:00
Oromia	Pilot	Pilot A	2012-11-06	41214	Teacher training	2	Zone	8.5	1	2	1	3	0	0	12	0	4.25	8.5	17	0	0	102	0	08:30:00	17:00:00
Oromia	Pilot	Pilot B	2012-11-06	41214	Teacher training	2	Zone	8.5	1	2	1	3	0	0	18	0	4.25	8.5	17	0	0	153	0	08:30:00	17:00:00
Oromia	Pilot	Pilot A	2012-12-27	41244	HEW orientation	2	Zone	8.5	1	2	0	0	2	1	0	0	4.25	8.5	0	17	8.5	0	0	08:30:00	17:00:00
Oromia	Pilot	Pilot B	2012-12-27	41244	HEW orientation	2	Zone	8.5	1	2	0	0	2	1	0	0	4.25	8.5	0	17	8.5	0	0	08:30:00	17:00:00
Oromia	Pilot	Pilot A	2012-12-28	41244	HEW orientation	2	Zone	8.5	1	2	0	0	2	1	0	0	4.25	8.5	0	17	8.5	0	0	08:30:00	17:00:00
Oromia	Pilot	Pilot B	2012-12-28	41244	HEW orientation	2	Zone	8.5	1	2	0	0	2	1	0	0	4.25	8.5	0	17	8.5	0	0	08:30:00	17:00:00
Oromia	Pilot	Pilot A	2012-12-29	41244	HEW orientation	2	Kebele	8.5	1	2	0	0	2	1	0	0	4.25	8.5	0	17	8.5	0	0	08:30:00	17:00:00
Oromia	Pilot	Pilot B	2012-12-29	41244	HEW orientation	2	Kebele	8.5	1	2	0	0	2	1	0	0	4.25	8.5	0	17	8.5	0	0	08:30:00	17:00:00
Oromia	Pilot	Pilot A	2012-12-30	41244	HEW orientation	2	Zone	9	1	2	0	0	2	1	0	0	4.5	9	0	18	9	0	0	08:30:00	17:30:00
Oromia	Pilot	Pilot B	2012-12-30	41244	HEW orientation	2	Zone	9	1	2	0	0	2	1	0	0	4.5	9	0	18	9	0	0	08:30:00	17:30:00
Oromia	Pilot	Pilot A	2013-03-16	41334	Review meeting	2	Zone	8.5	1	2	0	0	6	0	13	0	4.25	8.5	0	51	0	110.5	0	08:30:00	17:00:00
Oromia	Pilot	Pilot B	2013-03-16	41334	Review meeting	2	Zone	8.5	1	2	0	0	6	0	19	0	4.25	8.5	0	51	0	161.5	0	08:30:00	17:00:00
Oromia	Pilot	Pilot A	2013-05-17	41395	District orientation	3	Zone	8	0	1	0	9	0	0	0	0	0	2.66667	24	0	0	0	0	08:30:00	16:30:00
Oromia	Pilot	Pilot B	2013-05-17	41395	District orientation	3	Zone	8	0	1	0	9	0	0	0	0	0	2.66667	24	0	0	0	0	08:30:00	16:30:00
Oromia	Pilot	Pilot A	2013-09-19	41518	Teacher training	2	Zone	8.5	1	2	0	0	0	0	5	0	4.25	8.5	0	0	0	42.5	0	08:30:00	17:00:00
Oromia	Pilot	Pilot B	2013-09-19	41518	Teacher training	2	Zone	8.5	1	2	0	0	0	0	5	0	4.25	8.5	0	0	0	42.5	0	08:30:00	17:00:00
Oromia	Pilot	Pilot A	2013-09-20	41518	Teacher training	2	Zone	8.5	1	2	0	0	0	0	5	0	4.25	8.5	0	0	0	42.5	0	08:30:00	17:00:00
Oromia	Pilot	Pilot B	2013-09-20	41518	Teacher training	2	Zone	8.5	1	2	0	0	0	0	5	0	4.25	8.5	0	0	0	42.5	0	08:30:00	17:00:00
Oromia	Pilot	Pilot A	2013-09-23	41518	NL orientation	2	Zone	8.5	1	2	0	0	3	0	5	31	4.25	8.5	0	25.5	0	42.5	263.5	08:30:00	17:00:00
Oromia	Pilot	Pilot B	2013-09-23	41518	NL orientation	2	Zone	8.5	1	2	0	0	3	0	5	23	4.25	8.5	0	25.5	0	42.5	195.5	08:30:00	17:00:00
Oromia	Pilot	Pilot A	2013-09-24	41518	NL orientation	2	Zone	8.5	1	2	0	0	3	0	5	31	4.25	8.5	0	25.5	0	42.5	263.5	08:30:00	17:00:00
Oromia	Pilot	Pilot B	2013-09-24	41518	NL orientation	2	Zone	8.5	1	2	0	0	3	0	5	23	4.25	8.5	0	25.5	0	42.5	195.5	08:30:00	17:00:00
Oromia	Pilot	Pilot A	2013-09-25	41518	NL orientation	2	Zone	8.5	1	2	0	0	3	0	5	31	4.25	8.5	0	25.5	0	42.5	263.5	08:30:00	17:00:00
Oromia	Pilot	Pilot B	2013-09-25	41518	NL orientation	2	Zone	8.5	1	2	0	0	3	0	5	23	4.25	8.5	0	25.5	0	42.5	195.5	08:30:00	17:00:00
SNNP	Control	Control	2012-09-06	41153	District orientation	3	District	8.5	1	2	0	11	2	6	1	0	2.83333	5.66667	31.1667	17	51	8.5	0	08:30:00	17:00:00
SNNP	Control	Control	2012-09-07	41153	District orientation	3	District	5.5	1	2	0	11	2	6	1	0	1.83333	3.66667	20.1667	11	33	5.5	0	08:30:00	14:00:00
SNNP	Control	Control	2012-10-29	41183	HEW training	1	Zone	8.5	1	2	0	5	8	3	0	0	8.5	17	42.5	68	25.5	0	0	09:00:00	17:30:00
SNNP	Control	Control	2012-10-30	41183	HEW training	1	Zone	9	1	2	0	5	8	3	0	0	9	18	45	72	27	0	0	08:30:00	17:30:00
SNNP	Control	Control	2012-10-31	41183	HEW training	1	Kebele	9	1	2	0	5	8	3	0	0	9	18	45	72	27	0	0	08:30:00	17:30:00
SNNP	Control	Control	2012-11-01	41214	HEW training	1	Zone	8.5	1	2	0	5	8	3	0	0	8.5	17	42.5	68	25.5	0	0	08:30:00	17:00:00
SNNP	Control	Control	2012-12-17	41244	Kebele orientation	3	District	8	0	1	0	1	8	1	2	0	0	2.66667	2.66667	64	8	16	0	09:00:00	17:00:00
SNNP	Control	Control	2013-03-22	41334	Review meeting	1	Zone	8.5	1	2	0	7	9	3	0	0	8.5	17	59.5	76.5	25.5	0	0	08:30:00	17:00:00
SNNP	Control	Control	2013-04-16	41365	District orientation	3	Zone	8.5	0	1	0	9	0	0	0	0	0	2.83333	25.5	0	0	0	0	08:30:00	17:00:00
SNNP	Control	Control	2013-08-27	41487	NL orientation	1	Zone	8.5	1	2	0	0	3	1	0	26	8.5	17	0	25.5	8.5	0	221	08:30:00	17:00:00
SNNP	Control	Control	2013-08-28	41487	NL orientation	1	Zone	8.5	1	2	0	0	3	1	0	26	8.5	17	0	25.5	8.5	0	221	08:30:00	17:00:00
SNNP	Control	Control	2013-08-29	41487	NL orientation	1	Zone	8.5	1	2	0	0	3	1	0	26	8.5	17	0	25.5	8.5	0	221	08:30:00	17:00:00
SNNP	Pilot	Pilot A	2012-09-06	41153	District orientation	3	District	8.5	1	2	0	11	2	3	1	0	2.83333	5.66667	31.1667	17	25.5	8.5	0	08:30:00	17:00:00
SNNP	Pilot	Pilot B	2012-09-06	41153	District orientation	3	District	8.5	1	2	0	11	2	2	2	0	2.83333	5.66667	31.1667	17	17	17	0	08:30:00	17:00:00
SNNP	Pilot	Pilot A	2012-09-07	41153	District orientation	3	District	5.5	1	2	0	11	2	3	1	0	1.83333	3.66667	20.1667	11	16.5	5.5	0	08:30:00	14:00:00
SNNP	Pilot	Pilot B	2012-09-07	41153	District orientation	3	District	5.5	1	2	0	11	2	2	2	0	1.83333	3.66667	20.1667	11	11	11	0	08:30:00	14:00:00
SNNP	Pilot	Pilot A	2012-10-25	41183	Teacher training	2	Zone	8.5	1	3	0	2	0	0	10	0	4.25	12.75	8.5	0	0	85	0	09:00:00	17:30:00
SNNP	Pilot	Pilot B	2012-10-25	41183	Teacher training	2	Zone	8.5	1	3	0	2	0	0	28	0	4.25	12.75	8.5	0	0	238	0	09:00:00	17:30:00
SNNP	Pilot	Pilot A	2012-10-26	41183	Teacher training	2	Zone	9	1	3	0	2	0	0	10	0	4.5	13.5	9	0	0	90	0	08:30:00	17:30:00
SNNP	Pilot	Pilot B	2012-10-26	41183	Teacher training	2	Zone	9	1	3	0	2	0	0	28	0	4.5	13.5	9	0	0	252	0	08:30:00	17:30:00
SNNP	Pilot	Pilot A	2012-10-27	41183	Teacher training	2	Kebele	9	1	3	0	2	0	0	10	0	4.5	13.5	9	0	0	90	0	08:30:00	17:30:00
SNNP	Pilot	Pilot B	2012-10-27	41183	Teacher training	2	Kebele	9	1	3	0	2	0	0	28	0	4.5	13.5	9	0	0	252	0	08:30:00	17:30:00
SNNP	Pilot	Pilot A	2012-10-28	41183	Teacher training	2	Zone	8.5	1	3	0	2	0	0	10	0	4.25	12.75	8.5	0	0	85	0	08:30:00	17:00:00
SNNP	Pilot	Pilot B	2012-10-28	41183	Teacher training	2	Zone	8.5	1	3	0	2	0	0	28	0	4.25	12.75	8.5	0	0	238	0	08:30:00	17:00:00
SNNP	Pilot	Pilot A	2012-10-29	41183	HEW orientation	2	Zone	8.5	0	0	0	0	2	3	0	0	0	0	0	17	25.5	0	0	09:00:00	17:30:00
SNNP	Pilot	Pilot B	2012-10-29	41183	HEW orientation	2	Zone	8.5	0	0	0	0	2	2	0	0	0	0	0	17	17	0	0	09:00:00	17:30:00
SNNP	Pilot	Pilot A	2012-10-30	41183	HEW orientation	2	Zone	9	0	0	0	0	2	3	0	0	0	0	0	18	27	0	0	08:30:00	17:30:00
SNNP	Pilot	Pilot B	2012-10-30	41183	HEW orientation	2	Zone	9	0	0	0	0	2	2	0	0	0	0	0	18	18	0	0	08:30:00	17:30:00
SNNP	Pilot	Pilot A	2012-10-31	41183	HEW orientation	2	Kebele	9	0	0	0	0	2	3	0	0	0	0	0	18	27	0	0	08:30:00	17:30:00
SNNP	Pilot	Pilot B	2012-10-31	41183	HEW orientation	2	Kebele	9	0	0	0	0	2	2	0	0	0	0	0	18	18	0	0	08:30:00	17:30:00
SNNP	Pilot	Pilot A	2012-11-01	41214	HEW orientation	2	Zone	8.5	0	0	0	0	2	3	0	0	0	0	0	17	25.5	0	0	08:30:00	17:00:00
SNNP	Pilot	Pilot B	2012-11-01	41214	HEW orientation	2	Zone	8.5	0	0	0	0	2	2	0	0	0	0	0	17	17	0	0	08:30:00	17:00:00
SNNP	Pilot	Pilot A	2012-12-17	41244	Kebele orientation	3	District	8	0	1	0	1	8	1	1	0	0	2.66667	2.66667	64	8	8	0	09:00:00	17:00:00
SNNP	Pilot	Pilot B	2012-12-17	41244	Kebele orientation	3	District	8	0	1	0	1	8	1	2	0	0	2.66667	2.66667	64	8	16	0	09:00:00	17:00:00
SNNP	Pilot	Pilot A	2013-03-23	41334	Review meeting	2	Zone	8.5	1	2	0	0	6	0	13	0	4.25	8.5	0	51	0	110.5	0	08:30:00	17:00:00
SNNP	Pilot	Pilot B	2013-03-23	41334	Review meeting	2	Zone	8.5	1	2	0	0	6	0	30	0	4.25	8.5	0	51	0	255	0	08:30:00	17:00:00
SNNP	Pilot	Pilot A	2013-04-16	41365	District orientation	3	Zone	8.5	0	1	0	9	0	0	0	0	0	2.83333	25.5	0	0	0	0	08:30:00	17:00:00
SNNP	Pilot	Pilot B	2013-04-16	41365	District orientation	3	Zone	8.5	0	1	0	9	0	0	0	0	0	2.83333	25.5	0	0	0	0	08:30:00	17:00:00
SNNP	Pilot	Pilot A	2013-08-30	41487	Teacher training	2	Zone	8.5	1	2	0	0	0	0	5	0	4.25	8.5	0	0	0	42.5	0	08:30:00	17:00:00
SNNP	Pilot	Pilot B	2013-08-30	41487	Teacher training	2	Zone	8.5	1	2	0	0	0	0	5	0	4.25	8.5	0	0	0	42.5	0	08:30:00	17:00:00
SNNP	Pilot	Pilot A	2013-08-31	41487	Teacher training	2	Zone	8.5	1	2	0	0	0	0	5	0	4.25	8.5	0	0	0	42.5	0	08:30:00	17:00:00
SNNP	Pilot	Pilot B	2013-08-31	41487	Teacher training	2	Zone	8.5	1	2	0	0	0	0	5	0	4.25	8.5	0	0	0	42.5	0	08:30:00	17:00:00
SNNP	Pilot	Pilot A	2013-09-02	41518	NL orientation	2	Zone	8.5	1	2	0	0	3	0	5	29	4.25	8.5	0	25.5	0	42.5	246.5	08:30:00	17:00:00
SNNP	Pilot	Pilot B	2013-09-02	41518	NL orientation	2	Zone	8.5	1	2	0	0	3	0	5	30	4.25	8.5	0	25.5	0	42.5	255	08:30:00	17:00:00
SNNP	Pilot	Pilot A	2013-09-03	41518	NL orientation	2	Zone	8.5	1	2	0	0	3	0	5	29	4.25	8.5	0	25.5	0	42.5	246.5	08:30:00	17:00:00
SNNP	Pilot	Pilot B	2013-09-03	41518	NL orientation	2	Zone	8.5	1	2	0	0	3	0	5	30	4.25	8.5	0	25.5	0	42.5	255	08:30:00	17:00:00
SNNP	Pilot	Pilot A	2013-09-04	41518	NL orientation	2	Zone	8.5	1	2	0	0	3	0	5	29	4.25	8.5	0	25.5	0	42.5	246.5	08:30:00	17:00:00
SNNP	Pilot	Pilot B	2013-09-04	41518	NL orientation	2	Zone	8.5	1	2	0	0	3	0	5	30	4.25	8.5	0	25.5	0	42.5	255	08:30:00	17:00:00

## Sheet: Facilitation
Category	Region	Treatment	Actor	2012-09-01	2012-10-01	2012-11-01	2012-12-01	2013-01-01	2013-02-01	2013-03-01	2013-04-01	2013-05-01	2013-06-01	2013-07-01	2013-08-01	2013-09-01
				1	2	3	4	5	6	7	8	9	10	11	12	13	Units
Facilitation	Oromia	Control	Plan mgr	0	0	0	0	0	0	0	0	0	0	0	0	0	person-hours
Facilitation	Oromia	Pilot	Plan mgr	0	0	0	0	0	0	0	0	0	0	0	0	0	person-hours
Facilitation	SNNP	Control	Plan mgr	0	0	0	0	0	0	0	0	7	0	0	0	0	person-hours
Facilitation	SNNP	Pilot	Plan mgr	0	0	0	0	0	0	0	0	0	0	0	0	0	person-hours
Facilitation	Oromia	Control	Plan cdr	0	0	0	2.5	0	4.66667	0	2.5	1.5	8	0	0	0	person-hours
Facilitation	Oromia	Pilot	Plan cdr	0	0	0	1.5	0	6.66667	0	4.5	4.16667	0	0	0	0	person-hours
Facilitation	SNNP	Control	Plan cdr	0	0	0.833333	0	0	0.833333	0	1.5	8	0	0	0	0	person-hours
Facilitation	SNNP	Pilot	Plan cdr	0	0	1.75	0	0	1.75	0	4.93333	10.0833	0	15.1667	0	0	person-hours
Travel	Oromia	Control	Plan mgr	0	0	0	0	0	0	0	0	0	0	0	0	0	person-hours
Travel	SNNP	Control	Plan mgr	0	0	0	0	0	0	0	0	6	0	0	0	0	person-hours
Travel	Oromia	Pilot	Plan mgr	0	0	0	0	0	0	0	0	0	0	0	0	0	person-hours
Travel	SNNP	Pilot	Plan mgr	0	0	0	0	0	0	0	0	0	0	0	0	0	person-hours
Travel	Oromia	Control	Plan cdr	0	0	0	3	0	3	0	6	6	12	0	0	0	person-hours
Travel	SNNP	Control	Plan cdr	0	0	0.25	0	0	2	0	6.25	6.25	0	0	0	0	person-hours
Travel	Oromia	Pilot	Plan cdr	0	0	0	6.25	0	9	0	6.25	3.25	0	0	0	0	person-hours
Travel	SNNP	Pilot	Plan cdr	0	0	2.25	0	0	6.25	0	16	18.25	0	12	0	0	person-hours
Travel	Oromia	Control	Govt	0	0	0	3.5	0	0.5	0	0.5	0.5	12.5	0	0	0	person-hours
Travel	SNNP	Control	Govt	0	0	0	0	0	0	0	0	9	0	0	0	0	person-hours
Travel	Oromia	Pilot	Govt	0	0	0	1	0	0	0	0	0	0	0	0	0	person-hours
Travel	SNNP	Pilot	Govt	0	0	0	0	0	0	0	0	0	0	18	0	0	person-hours
Facilitation	Oromia	Control	Plan mgr	0	0	0	0	0	0	0	0	0	0	0	0	0	USD
Facilitation	Oromia	Pilot	Plan mgr	0	0	0	0	0	0	0	0	0	0	0	0	0	USD
Facilitation	SNNP	Control	Plan mgr	0	0	0	0	0	0	0	0	39.4922	0	0	0	0	USD
Facilitation	SNNP	Pilot	Plan mgr	0	0	0	0	0	0	0	0	0	0	0	0	0	USD
Facilitation	Oromia	Control	Plan cdr	0	0	0	12.3294	0	23.0149	0	12.3294	7.39766	39.4542	0	0	0	USD
Facilitation	Oromia	Pilot	Plan cdr	0	0	0	7.39766	0	32.8785	0	22.193	20.549	0	0	0	0	USD
Facilitation	SNNP	Control	Plan cdr	0	0	4.10981	0	0	4.10981	0	7.39766	39.4542	0	0	0	0	USD
Facilitation	SNNP	Pilot	Plan cdr	0	0	8.6306	0	0	8.6306	0	24.3301	49.7287	0	74.7985	0	0	USD
Travel	Oromia	Control	Plan mgr	0	0	0	0	0	0	0	0	0	0	0	0	0	USD
Travel	SNNP	Control	Plan mgr	0	0	0	0	0	0	0	0	33.8505	0	0	0	0	USD
Travel	Oromia	Pilot	Plan mgr	0	0	0	0	0	0	0	0	0	0	0	0	0	USD
Travel	SNNP	Pilot	Plan mgr	0	0	0	0	0	0	0	0	0	0	0	0	0	USD
Travel	Oromia	Control	Plan cdr	0	0	0	14.7953	0	14.7953	0	29.5906	29.5906	59.1812	0	0	0	USD
Travel	SNNP	Control	Plan cdr	0	0	1.23294	0	0	9.86354	0	30.8236	30.8236	0	0	0	0	USD
Travel	Oromia	Pilot	Plan cdr	0	0	0	30.8236	0	44.3859	0	30.8236	16.0283	0	0	0	0	USD
Travel	SNNP	Pilot	Plan cdr	0	0	11.0965	0	0	30.8236	0	78.9083	90.0048	0	59.1812	0	0	USD
Transport	Oromia	Control	Plan + govt	0	0	0	106.25	0	106.25	0	212.499	212.499	212.499	0	0	0	USD
Transport	SNNP	Control	Plan + govt	0	0	8.85413	0	0	70.833	0	221.353	221.353	0	0	0	0	USD
Transport	Oromia	Pilot	Plan + govt	0	0	0	221.353	0	318.749	0	221.353	115.104	0	0	0	0	USD
Transport	SNNP	Pilot	Plan + govt	0	0	79.6871	0	0	221.353	0	566.664	646.351	0	424.998	0	0	USD
Per-diem	Oromia	Control	Plan	0	0	0	7.41717	0	7.35988	0	7.29557	7.26242	7.23248	0	0	0	USD
Per-diem	SNNP	Control	Plan	0	0	0	0	0	7.35988	0	7.29557	7.26242	0	0	0	0	USD
Per-diem	Oromia	Pilot	Plan	0	0	0	7.41717	0	14.7198	0	7.29557	7.26242	0	0	0	0	USD
Per-diem	SNNP	Pilot	Plan	0	0	7.44992	0	0	7.35988	0	29.1823	21.7873	0	14.4043	0	0	USD
ODF celebration	Oromia	Control	Plan	0	0	0	0	0	0	0	0	0	933.356	0	0	0	USD
ODF celebration	Oromia	Pilot	Plan	0	0	0	0	0	0	0	0	0	0	0	0	0	USD
ODF celebration	SNNP	Control	Plan	0	0	0	0	0	0	0	0	187.687	0	375.375	0	0	USD
ODF celebration	SNNP	Pilot	Plan	0	0	0	0	0	0	0	0	375.375	0	750.749	0	0	USD
Per-diems	Oromia	Control	Govt	0	0	0	0	0	0	0	0	757.175	0	0	0	0	USD
Per-diems	Oromia	Pilot	Govt	0	0	0	0	0	0	0	0	0	0	0	0	0	USD
Per-diems	SNNP	Control	Govt	0	0	0	0	0	0	0	254.185	254.185	254.185	0	0	0	USD
Per-diems	SNNP	Pilot	Govt	0	0	0	0	0	0	0	508.37	508.37	508.37	0	0	0	USD

## Sheet: Visit-data
Region	Treatment	Kebele	Date	yr-mnth	Purpose	Duration	Plan mgr (#)	Plan cdr (#)	Zone (#)	Woreda (#)	KL (#)	HEW (#)	Teacher (#)	Plan mgr	Plan cdr	Govt	KL	HEW	Teacher	Start time	End time
Oromia	Pilot	Kebele-4	2012-12-19	41244	Follow-up	1	0	1	0	1	0	0	8	0	1	1	0	0	8	14:30:00	15:30:00
Oromia	Pilot	Kebele-3	2012-12-19	41244	Pre-triggering	0.5	0	1	0	1	0	0	10	0	0.5	0.5	0	0	5	15:30:00	16:00:00
Oromia	Control	Kebele-1	2012-12-20	41244	Follow-up	2.5	0	1	1	1	2	0	0	0	2.5	5	5	0	0	09:30:00	12:00:00
Oromia	Pilot	Kebele-3	2013-02-06	41306	Follow-up	1.33333	0	1	0	0	0	0	11	0	1.33333	0	0	0	14.6667	14:40:00	16:00:00
Oromia	Pilot	Kebele-4	2013-02-07	41306	Follow-up	5.33333	0	1	0	0	0	0	10	0	5.33333	0	0	0	53.3333	09:20:00	14:40:00
Oromia	Control	Kebele-1	2013-02-08	41306	Follow-up	4.66667	0	1	0	1	7	1	0	0	4.66667	4.66667	32.6667	4.66667	0	09:20:00	14:00:00
Oromia	Control	Kebele-1	2013-04-10	41365	Follow-up	2.5	0	1	0	1	20	1	0	0	2.5	2.5	50	2.5	0	14:00:00	16:30:00
Oromia	Pilot	Kebele-3	2013-04-11	41365	Follow-up	3	0	1	0	0	0	0	12	0	3	0	0	0	36	09:00:00	12:00:00
Oromia	Pilot	Kebele-4	2013-04-11	41365	Follow-up	1.5	0	1	0	0	0	0	12	0	1.5	0	0	0	18	14:00:00	15:30:00
Oromia	Control	Kebele-1	2013-05-08	41395	Follow-up	1.5	0	1	0	1	6	0	0	0	1.5	1.5	9	0	0	14:30:00	16:00:00
Oromia	Pilot	Kebele-3	2013-05-09	41395	Follow-up	2.66667	0	1	0	0	0	0	8	0	2.66667	0	0	0	21.3333	09:20:00	12:00:00
Oromia	Pilot	Kebele-4	2013-05-09	41395	Follow-up	1.5	0	1	0	0	0	0	10	0	1.5	0	0	0	15	14:00:00	15:30:00
Oromia	Control	Kebele-1	2013-06-22	41426	ODF Celebration	4	0	2	1	19	6	0	0	0	8	80	24	0	0	11:00:00	15:00:00
SNNP	Pilot	Kebele-5	2012-11-22	41214	Pre-triggering	0.833333	0	1	0	0	4	1	1	0	0.833333	0	3.33333	0.833333	0.833333	09:00:00	09:50:00
SNNP	Control	Kebele-2	2012-11-22	41214	Pre-triggering	0.833333	0	1	0	0	8	0	0	0	0.833333	0	6.66667	0	0	10:00:00	10:50:00
SNNP	Pilot	Kebele-6	2012-11-22	41214	Pre-triggering	0.916667	0	1	0	0	0	1	7	0	0.916667	0	0	0.916667	6.41667	11:00:00	11:55:00
SNNP	Pilot	Kebele-5	2013-02-11	41306	Follow-up	0.833333	0	1	0	0	5	0	7	0	0.833333	0	4.16667	0	5.83333	11:00:00	11:50:00
SNNP	Control	Kebele-2	2013-02-12	41306	Follow-up	0.833333	0	1	0	0	5	2	0	0	0.833333	0	4.16667	1.66667	0	11:00:00	11:50:00
SNNP	Pilot	Kebele-6	2013-02-12	41306	Follow-up	0.916667	0	1	0	0	5	0	11	0	0.916667	0	4.58333	0	10.0833	12:10:00	13:05:00
SNNP	Pilot	Kebele-5	2013-04-02	41365	Follow-up	1.83333	0	1	0	0	0	0	8	0	1.83333	0	0	0	14.6667	09:00:00	10:50:00
SNNP	Control	Kebele-2	2013-04-02	41365	Follow-up	1	0	1	0	0	0	3	0	0	1	0	0	3	0	11:30:00	12:30:00
SNNP	Pilot	Kebele-6	2013-04-03	41365	Follow-up	1	0	1	0	0	0	0	16	0	1	0	0	0	16	10:00:00	11:00:00
SNNP	Pilot	Kebele-5	2013-04-16	41365	Follow-up	1.1	0	1	0	0	0	0	7	0	1.1	0	0	0	7.7	11:00:00	12:06:00
SNNP	Control	Kebele-2	2013-04-18	41365	Follow-up	0.5	0	1	0	0	5	2	0	0	0.5	0	2.5	1	0	14:30:00	15:00:00
SNNP	Pilot	Kebele-6	2013-04-19	41365	Follow-up	1	0	1	0	0	0	0	11	0	1	0	0	0	11	10:00:00	11:00:00
SNNP	Pilot	Kebele-5	2013-05-15	41395	Follow-up	1	0	1	0	0	0	0	7	0	1	0	0	0	7	10:20:00	11:20:00
SNNP	Control	Kebele-2	2013-05-15	41395	ODF Verification	1	0	1	0	0	6	3	0	0	1	0	6	3	0	12:00:00	13:00:00
SNNP	Control	Kebele-2	2013-05-16	41395	ODF Celebration	7	1	1	0	9	6	3	0	7	7	63	42	21	0	09:00:00	16:00:00
SNNP	Pilot	Kebele-6	2013-05-17	41395	Follow-up	1	0	1	0	0	0	0	11	0	1	0	0	0	11	10:00:00	11:00:00
SNNP	Pilot	Kebele-6	2013-05-30	41395	ODF Verification	7	0	1	0	0	0	0	11	0	7	0	0	0	77	09:00:00	16:00:00
SNNP	Pilot	Kebele-5	2013-05-30	41395	Follow-up	1.08333	0	1	0	9	0	0	6	0	1.08333	9.75	0	0	6.5	11:00:00	12:05:00
SNNP	Pilot	Kebele-6	2013-07-04	41456	ODF Celebration	7.5	0	1	0	9	0	0	11	0	7.5	67.5	0	0	82.5	09:00:00	16:30:00
SNNP	Pilot	Kebele-5	2013-07-25	41456	ODF Celebration	7.66667	0	1	0	9	0	0	7	0	7.66667	69	0	0	53.6667	09:20:00	17:00:00

## Sheet: Local actors
Purpose	Category	Region	Treatment	Actor	2012-09-01	2012-10-01	2012-11-01	2012-12-01	2013-01-01	2013-02-01	2013-03-01	2013-04-01	2013-05-01	2013-06-01	2013-07-01	2013-08-01	2013-09-01
					1	2	3	4	5	6	7	8	9	10	11	12	13	Units
Training	Travel	Oromia	Control	Govt	88.6667	0.166667	107.75	0	0	0	25	0	7.5	0	0	0	7.5	person-hours
Training	Travel	SNNP	Control	Govt	1.83333	15	5	0.0833333	0	0	7	3	0	0	0	0	0	person-hours
Training	Travel	Oromia	Pilot	Govt	177.333	0.333333	24.5	0	0	0	0	0	15	0	0	0	0	person-hours
Training	Travel	SNNP	Pilot	Govt	3.66667	8	0	0.166667	0	0	0	6	0	0	0	0	0	person-hours
Training	Training	Oromia	Control	Govt	311.667	2.83333	490	0	0	0	85	0	24	0	0	0	25.5	person-hours
Training	Training	Oromia	Pilot	Govt	623.333	5.66667	149.333	0	0	0	0	0	48	0	0	0	0	person-hours
Training	Training	SNNP	Control	Govt	51.3333	132.5	42.5	2.66667	0	0	59.5	25.5	0	0	0	0	0	person-hours
Training	Training	SNNP	Pilot	Govt	102.667	70	0	5.33333	0	0	0	51	0	0	0	0	0	person-hours
Training	Travel	Oromia	Control	KL	0	2	74	0	0	0	24	0	0	0	0	0	27	person-hours
Training	Travel	Oromia	Pilot	KL	0	4	0	0	0	0	36	0	0	0	0	0	54	person-hours
Training	Travel	SNNP	Control	KL	4	34	16	8	0	0	18	0	0	0	0	18	0	person-hours
Training	Travel	SNNP	Pilot	KL	8	0	0	16	0	0	24	0	0	0	0	0	36	person-hours
Training	Travel	Oromia	Control	HEW	0	0.25	9.25	0	0	0	3	0	0	0	0	0	0	person-hours
Training	Travel	Oromia	Pilot	HEW	24	0.5	0	0	0	0	0	0	0	0	0	0	0	person-hours
Training	Travel	SNNP	Control	HEW	12	12.75	6	1	0	0	6	0	0	0	0	6	0	person-hours
Training	Travel	SNNP	Pilot	HEW	10	0	0	2	0	0	0	0	0	0	0	0	0	person-hours
Training	Travel	Oromia	Control	Teacher	0	0.25	0	0	0	0	0	0	0	0	0	0	0	person-hours
Training	Travel	Oromia	Pilot	Teacher	0	0.75	195	0	0	0	96	0	0	0	0	0	150	person-hours
Training	Travel	SNNP	Control	Teacher	2	0	0	2	0	0	0	0	0	0	0	0	0	person-hours
Training	Travel	SNNP	Pilot	Teacher	6	237.5	0	3	0	0	86	0	0	0	0	40	60	person-hours
Training	Travel	Oromia	Control	NL	0	0	0	0	0	0	0	0	0	0	0	0	225	person-hours
Training	Travel	Oromia	Pilot	NL	0	0	0	0	0	0	0	0	0	0	0	0	486	person-hours
Training	Travel	SNNP	Control	NL	0	0	0	0	0	0	0	0	0	0	0	156	0	person-hours
Training	Travel	SNNP	Pilot	NL	0	0	0	0	0	0	0	0	0	0	0	0	354	person-hours
Training	Training	Oromia	Control	KL	0	68	280	0	0	0	68	0	0	0	0	0	76.5	person-hours
Training	Training	Oromia	Pilot	KL	0	136	0	138	0	0	102	0	0	0	0	0	153	person-hours
Training	Training	SNNP	Control	KL	28	212	68	64	0	0	76.5	0	0	0	0	76.5	0	person-hours
Training	Training	SNNP	Pilot	KL	56	106	34	128	0	0	102	0	0	0	0	0	153	person-hours
Training	Training	Oromia	Control	HEW	0	8.5	35	0	0	0	8.5	0	0	0	0	0	0	person-hours
Training	Training	Oromia	Pilot	HEW	68	17	0	69	0	0	0	0	0	0	0	0	0	person-hours
Training	Training	SNNP	Control	HEW	84	79.5	25.5	8	0	0	25.5	0	0	0	0	25.5	0	person-hours
Training	Training	SNNP	Pilot	HEW	70	132.5	42.5	16	0	0	0	0	0	0	0	0	0	person-hours
Training	Training	Oromia	Control	Teacher	0	8.5	0	0	0	0	0	0	0	0	0	0	0	person-hours
Training	Training	Oromia	Pilot	Teacher	0	25.5	1120	0	0	0	272	0	0	0	0	0	425	person-hours
Training	Training	SNNP	Control	Teacher	14	0	0	16	0	0	0	0	0	0	0	0	0	person-hours
Training	Training	SNNP	Pilot	Teacher	42	1330	0	24	0	0	365.5	0	0	0	0	170	255	person-hours
Training	Training	Oromia	Control	NL	0	0	0	0	0	0	0	0	0	0	0	0	637.5	person-hours
Training	Training	Oromia	Pilot	NL	0	0	0	0	0	0	0	0	0	0	0	0	1377	person-hours
Training	Training	SNNP	Control	NL	0	0	0	0	0	0	0	0	0	0	0	663	0	person-hours
Training	Training	SNNP	Pilot	NL	0	0	0	0	0	0	0	0	0	0	0	0	1504.5	person-hours
Visit	Travel	Oromia	Control	Govt	0	0	0	3.5	0	0.5	0	0.5	0.5	12.5	0	0	0	person-hours
Visit	Travel	Oromia	Pilot	Govt	0	0	0	1	0	0	0	0	0	0	0	0	0	person-hours
Visit	Travel	SNNP	Control	Govt	0	0	0	0	0	0	0	0	9	0	0	0	0	person-hours
Visit	Travel	SNNP	Pilot	Govt	0	0	0	0	0	0	0	0	0	0	18	0	0	person-hours
Visit	Facilitation	Oromia	Control	Govt	0	0	0	5	0	4.66667	0	2.5	1.5	80	0	0	0	person-hours
Visit	Facilitation	Oromia	Pilot	Govt	0	0	0	1.5	0	0	0	0	0	0	0	0	0	person-hours
Visit	Facilitation	SNNP	Control	Govt	0	0	0	0	0	0	0	0	63	0	0	0	0	person-hours
Visit	Facilitation	SNNP	Pilot	Govt	0	0	0	0	0	0	0	0	9.75	0	136.5	0	0	person-hours
Visit	Triggering	Oromia	Control	KL	0	0	0	256	0	0	0	0	0	0	0	0	0	person-hours
Visit	Triggering	SNNP	Control	KL	0	0	64	196	0	0	0	0	0	0	0	0	0	person-hours
Visit	Triggering	Oromia	Pilot	KL	0	0	0	144	88	0	0	0	0	0	0	0	0	person-hours
Visit	Triggering	SNNP	Pilot	KL	0	0	160	152	0	0	0	0	0	0	0	0	0	person-hours
Visit	Visit	Oromia	Control	KL	0	0	0	5	0	32.6667	0	50	9	24	0	0	0	person-hours
Visit	Visit	Oromia	Pilot	KL	0	0	0	0	0	0	0	0	0	0	0	0	0	person-hours
Visit	Visit	SNNP	Control	KL	0	0	6.66667	0	0	4.16667	0	2.5	48	0	0	0	0	person-hours
Visit	Visit	SNNP	Pilot	KL	0	0	3.33333	0	0	8.75	0	0	0	0	0	0	0	person-hours
Visit	Follow-up	Oromia	Control	KL	0	0	0	0	17.64	17.64	17.64	17.64	17.64	17.64	17.64	17.64	17.64	person-hours
Visit	Follow-up	SNNP	Control	KL	0	0	0	0	17.64	17.64	17.64	17.64	17.64	17.64	17.64	17.64	17.64	person-hours
Visit	Verification	Oromia	Control	KL	0	0	0	0	0	0	0	0	22	0	0	0	0	person-hours
Visit	Verification	SNNP	Control	KL	0	0	0	0	0	0	0	22	0	0	0	0	0	person-hours
Visit	Triggering	Oromia	Control	HEW	0	0	0	12	0	0	0	0	0	0	0	0	0	person-hours
Visit	Triggering	SNNP	Control	HEW	0	0	19.2	76.8	0	0	0	0	0	0	0	0	0	person-hours
Visit	Triggering	Oromia	Pilot	Teacher	0	0	0	48	72	0	0	0	0	0	0	0	0	person-hours
Visit	Triggering	SNNP	Pilot	Teacher	0	0	120	112	0	0	0	0	0	0	0	0	0	person-hours
Visit	Visit	Oromia	Control	HEW	0	0	0	0	0	4.66667	0	2.5	0	0	0	0	0	person-hours
Visit	Visit	Oromia	Pilot	HEW	0	0	0	0	0	0	0	0	0	0	0	0	0	person-hours
Visit	Visit	SNNP	Control	HEW	0	0	0	0	0	1.66667	0	4	24	0	0	0	0	person-hours
Visit	Visit	SNNP	Pilot	HEW	0	0	1.75	0	0	0	0	0	0	0	0	0	0	person-hours
Visit	Visit	Oromia	Control	Teacher	0	0	0	0	0	0	0	0	0	0	0	0	0	person-hours
Visit	Visit	Oromia	Pilot	Teacher	0	0	0	13	0	68	0	54	36.3333	0	0	0	0	person-hours
Visit	Visit	SNNP	Control	Teacher	0	0	0	0	0	0	0	0	0	0	0	0	0	person-hours
Visit	Visit	SNNP	Pilot	Teacher	0	0	7.25	0	0	15.9167	0	49.3667	101.5	0	136.167	0	0	person-hours
Visit	Follow-up	Oromia	Control	HEW	0	0	0	0	4.67	4.67	4.67	4.67	4.67	4.67	4.67	4.67	4.67	person-hours
Visit	Follow-up	SNNP	Control	HEW	0	0	0	0	14.01	14.01	14.01	14.01	14.01	14.01	14.01	14.01	14.01	person-hours
Visit	Follow-up	Oromia	Pilot	Teacher	0	0	63.84	0	63.84	63.84	63.84	63.84	63.84	63.84	63.84	63.84	63.84	person-hours
Visit	Follow-up	SNNP	Pilot	Teacher	0	0	0	0	101.48	101.48	101.48	101.48	101.48	101.48	101.48	101.48	101.48	person-hours
Visit	Verification	Oromia	Control	HEW	0	0	0	0	0	0	0	0	2.75	0	0	0	0	person-hours
Visit	Verification	SNNP	Control	HEW	0	0	0	0	0	0	0	8.25	0	0	0	0	0	person-hours
Visit	Verification	Oromia	Pilot	Teacher	0	0	0	0	0	0	0	0	0	0	0	0	0	person-hours
Visit	Verification	SNNP	Pilot	Teacher	0	0	0	0	0	0	0	0	0	27.5	0	0	0	person-hours
Training	Travel	Oromia	Control	Govt	35.4487	0.0666328	43.0781	0	0	0	9.99493	0	2.99848	0	0	0	2.99848	USD
Training	Travel	SNNP	Control	Govt	0.732961	5.99696	1.99899	0.0333164	0	0	2.79858	1.19939	0	0	0	0	0	USD
Training	Travel	Oromia	Pilot	Govt	70.8973	0.133266	9.79503	0	0	0	0	0	5.99696	0	0	0	0	USD
Training	Travel	SNNP	Pilot	Govt	1.46592	3.19838	0	0.0666328	0	0	0	2.39878	0	0	0	0	0	USD
Training	Training	Oromia	Control	Govt	124.603	1.13276	195.901	0	0	0	33.9827	0	9.59513	0	0	0	10.1948	USD
Training	Training	Oromia	Pilot	Govt	249.207	2.26552	59.703	0	0	0	0	0	19.1903	0	0	0	0	USD
Training	Training	SNNP	Control	Govt	20.5229	52.9731	16.9914	1.06613	0	0	23.7879	10.1948	0	0	0	0	0	USD
Training	Training	SNNP	Pilot	Govt	41.0458	27.9858	0	2.13225	0	0	0	20.3896	0	0	0	0	0	USD
Training	Travel	Oromia	Control	KL	0	0.799594	29.585	0	0	0	9.59513	0	0	0	0	0	10.7945	USD
Training	Travel	Oromia	Pilot	KL	0	1.59919	0	0	0	0	14.3927	0	0	0	0	0	21.589	USD
Training	Travel	SNNP	Control	KL	1.59919	13.5931	6.39675	3.19838	0	0	7.19635	0	0	0	0	7.19635	0	USD
Training	Travel	SNNP	Pilot	KL	3.19838	0	0	6.39675	0	0	9.59513	0	0	0	0	0	14.3927	USD
Training	Travel	Oromia	Control	HEW	0	0.0736042	2.72335	0	0	0	0.88325	0	0	0	0	0	0	USD
Training	Travel	Oromia	Pilot	HEW	7.066	0.147208	0	0	0	0	0	0	0	0	0	0	0	USD
Training	Travel	SNNP	Control	HEW	3.533	3.75381	1.7665	0.294417	0	0	1.7665	0	0	0	0	1.7665	0	USD
Training	Travel	SNNP	Pilot	HEW	2.94417	0	0	0.588833	0	0	0	0	0	0	0	0	0	USD
Training	Travel	Oromia	Control	Teacher	0	0.0736042	0	0	0	0	0	0	0	0	0	0	0	USD
Training	Travel	Oromia	Pilot	Teacher	0	0.220812	57.4112	0	0	0	28.264	0	0	0	0	0	44.1625	USD
Training	Travel	SNNP	Control	Teacher	0.588833	0	0	0.588833	0	0	0	0	0	0	0	0	0	USD
Training	Travel	SNNP	Pilot	Teacher	1.7665	69.9239	0	0.88325	0	0	25.3198	0	0	0	0	11.7767	17.665	USD
Training	Travel	Oromia	Control	NL	0	0	0	0	0	0	0	0	0	0	0	0	15.3207	USD
Training	Travel	Oromia	Pilot	NL	0	0	0	0	0	0	0	0	0	0	0	0	33.0927	USD
Training	Travel	SNNP	Control	NL	0	0	0	0	0	0	0	0	0	0	0	10.6223	0	USD
Training	Travel	SNNP	Pilot	NL	0	0	0	0	0	0	0	0	0	0	0	0	24.1046	USD
Training	Training	Oromia	Control	KL	0	27.1862	111.943	0	0	0	27.1862	0	0	0	0	0	30.5845	USD
Training	Training	Oromia	Pilot	KL	0	54.3724	0	55.172	0	0	40.7793	0	0	0	0	0	61.1689	USD
Training	Training	SNNP	Control	KL	11.1943	84.757	27.1862	25.587	0	0	30.5845	0	0	0	0	30.5845	0	USD
Training	Training	SNNP	Pilot	KL	22.3886	42.3785	13.5931	51.174	0	0	40.7793	0	0	0	0	0	61.1689	USD
Training	Training	Oromia	Control	HEW	0	2.50254	10.3046	0	0	0	2.50254	0	0	0	0	0	0	USD
Training	Training	Oromia	Pilot	HEW	20.0203	5.00508	0	20.3147	0	0	0	0	0	0	0	0	0	USD
Training	Training	SNNP	Control	HEW	24.731	23.4061	7.50762	2.35533	0	0	7.50762	0	0	0	0	7.50762	0	USD
Training	Training	SNNP	Pilot	HEW	20.6092	39.0102	12.5127	4.71067	0	0	0	0	0	0	0	0	0	USD
Training	Training	Oromia	Control	Teacher	0	2.50254	0	0	0	0	0	0	0	0	0	0	0	USD
Training	Training	Oromia	Pilot	Teacher	0	7.50762	329.747	0	0	0	80.0813	0	0	0	0	0	125.127	USD
Training	Training	SNNP	Control	Teacher	4.12183	0	0	4.71067	0	0	0	0	0	0	0	0	0	USD
Training	Training	SNNP	Pilot	Teacher	12.3655	391.574	0	7.066	0	0	107.609	0	0	0	0	50.0508	75.0762	USD
Training	Training	Oromia	Control	NL	0	0	0	0	0	0	0	0	0	0	0	0	43.4086	USD
Training	Training	Oromia	Pilot	NL	0	0	0	0	0	0	0	0	0	0	0	0	93.7626	USD
Training	Training	SNNP	Control	NL	0	0	0	0	0	0	0	0	0	0	0	45.145	0	USD
Training	Training	SNNP	Pilot	NL	0	0	0	0	0	0	0	0	0	0	0	0	102.444	USD
Visit	Travel	Oromia	Control	Govt	0	0	0	1.39929	0	0.199899	0	0.199899	0.199899	4.99746	0	0	0	USD
Visit	Travel	SNNP	Control	Govt	0	0	0	0.399797	0	0	0	0	0	0	0	0	0	USD
Visit	Travel	Oromia	Pilot	Govt	0	0	0	0	0	0	0	0	3.59817	0	0	0	0	USD
Visit	Travel	SNNP	Pilot	Govt	0	0	0	0	0	0	0	0	0	0	7.19635	0	0	USD
Visit	Facilitation	Oromia	Control	Govt	0	0	0	1.99899	0	1.86572	0	0.999493	0.599696	31.9838	0	0	0	USD
Visit	Facilitation	Oromia	Pilot	Govt	0	0	0	0.599696	0	0	0	0	0	0	0	0	0	USD
Visit	Facilitation	SNNP	Control	Govt	0	0	0	0	0	0	0	0	25.1872	0	0	0	0	USD
Visit	Facilitation	SNNP	Pilot	Govt	0	0	0	0	0	0	0	0	3.89802	0	54.5723	0	0	USD
Visit	Triggering	Oromia	Control	KL	0	0	0	102.348	0	0	0	0	0	0	0	0	0	USD
Visit	Triggering	SNNP	Control	KL	0	0	25.587	78.3602	0	0	0	0	0	0	0	0	0	USD
Visit	Triggering	Oromia	Pilot	KL	0	0	0	57.5708	35.1821	0	0	0	0	0	0	0	0	USD
Visit	Triggering	SNNP	Pilot	KL	0	0	63.9675	60.7691	0	0	0	0	0	0	0	0	0	USD
Visit	Visit	Oromia	Control	KL	0	0	0	1.99899	0	13.06	0	19.9899	3.59817	9.59513	0	0	0	USD
Visit	Visit	Oromia	Pilot	KL	0	0	0	0	0	0	0	0	0	0	0	0	0	USD
Visit	Visit	SNNP	Control	KL	0	0	2.66531	0	0	1.66582	0	0.999493	19.1903	0	0	0	0	USD
Visit	Visit	SNNP	Pilot	KL	0	0	1.33266	0	0	3.49822	0	0	0	0	0	0	0	USD
Visit	Follow-up	Oromia	Control	KL	0	0	0	0	7.05242	7.05242	7.05242	7.05242	7.05242	7.05242	7.05242	7.05242	7.05242	USD
Visit	Follow-up	SNNP	Control	KL	0	0	0	0	7.05242	7.05242	7.05242	7.05242	7.05242	7.05242	7.05242	7.05242	7.05242	USD
Visit	Verification	Oromia	Control	KL	0	0	0	0	0	0	0	0	8.79553	0	0	0	0	USD
Visit	Verification	SNNP	Control	KL	0	0	0	0	0	0	0	8.79553	0	0	0	0	0	USD
Visit	Triggering	Oromia	Control	HEW	0	0	0	3.533	0	0	0	0	0	0	0	0	0	USD
Visit	Triggering	SNNP	Control	HEW	0	0	5.6528	22.6112	0	0	0	0	0	0	0	0	0	USD
Visit	Triggering	Oromia	Pilot	Teacher	0	0	0	14.132	21.198	0	0	0	0	0	0	0	0	USD
Visit	Triggering	SNNP	Pilot	Teacher	0	0	35.33	32.9747	0	0	0	0	0	0	0	0	0	USD
Visit	Visit	Oromia	Control	HEW	0	0	0	0	0	1.37394	0	0.736042	0	0	0	0	0	USD
Visit	Visit	Oromia	Pilot	HEW	0	0	0	0	0	0	0	0	0	0	0	0	0	USD
Visit	Visit	SNNP	Control	HEW	0	0	0	0	0	0.490694	0	1.17767	7.066	0	0	0	0	USD
Visit	Visit	SNNP	Pilot	HEW	0	0	0.515229	0	0	0	0	0	0	0	0	0	0	USD
Visit	Visit	Oromia	Control	Teacher	0	0	0	0	0	0	0	0	0	0	0	0	0	USD
Visit	Visit	Oromia	Pilot	Teacher	0	0	0	3.82742	0	20.0203	0	15.8985	10.6971	0	0	0	0	USD
Visit	Visit	SNNP	Control	Teacher	0	0	0	0	0	0	0	0	0	0	0	0	0	USD
Visit	Visit	SNNP	Pilot	Teacher	0	0	2.13452	0	0	4.68613	0	14.5344	29.8833	0	40.0897	0	0	USD
Visit	Follow-up	Oromia	Control	HEW	0	0	0	0	1.37493	1.37493	1.37493	1.37493	1.37493	1.37493	1.37493	1.37493	1.37493	USD
Visit	Follow-up	SNNP	Control	HEW	0	0	0	0	4.12478	4.12478	4.12478	4.12478	4.12478	4.12478	4.12478	4.12478	4.12478	USD
Visit	Follow-up	Oromia	Pilot	Teacher	0	0	18.7956	0	18.7956	18.7956	18.7956	18.7956	18.7956	18.7956	18.7956	18.7956	18.7956	USD
Visit	Follow-up	SNNP	Pilot	Teacher	0	0	0	0	29.8774	29.8774	29.8774	29.8774	29.8774	29.8774	29.8774	29.8774	29.8774	USD
Visit	Verification	Oromia	Control	HEW	0	0	0	0	0	0	0	0	0.809646	0	0	0	0	USD
Visit	Verification	SNNP	Control	HEW	0	0	0	0	0	0	0	2.42894	0	0	0	0	0	USD
Visit	Verification	Oromia	Pilot	Teacher	0	0	0	0	0	0	0	0	0	0	0	0	0	USD
Visit	Verification	SNNP	Pilot	Teacher	0	0	0	0	0	0	0	0	0	8.09646	0	0	0	USD

[truncated: 6 more sheets: Community, Process, Travel, Travel-data, Hardware, Village info]
